# Supplementary material for: Frequency-domain broadband near-infrared spectroscopy for noninvasive monitoring of fluid volume status during hemodialysis
Source: Biophotonics Discov. 2026 Feb 4;3(1):015003. doi: 10.1117/1.BIOS.3.1.015003 (PMC13097106; doi:10.1117/1.BIOS.3.1.015003)
Supplement: Supplementary file 2 [file BIOS_003_015003_SD002.xlsx]

## Sheet: Figure 2
Time (min)	FD MUA 730	FD MUA 785	FD MUA 830	FD MUA 940	FD MUSp 730	FD MUSp 785	FD MUSp 830	FD MUSp 940		Wavelength (nm)	CountsT=0 min	CountsT=10 min	CountsT=20 min	CountsT=30 min	CountsT=40 min	CountsT=50 min	CountsT=60 min	CountsT=70 min	CountsT=80 min	CountsT=90 min	CountsT=100 min	CountsT=110 min	CountsT=120 min	CountsT=130 min	CountsT=140 min	CountsT=150 min	CountsT=160 min	CountsT=170 min	CountsT=180 min	CountsT=190 min	CountsT=200 min		Wavelength (nm)	MUA T=0 min	MUA T=10 min	MUA T=20 min	MUA T=30 min	MUA T=40 min	MUA T=50 min	MUA T=60 min	MUA T=70 min	MUA T=80 min	MUA T=90 min	MUA T=100 min	MUA T=110 min	MUA T=120 min	MUA T=130 min	MUA T=140 min	MUA T=150 min
1	0.0114931	0.00985149	0.00922772	0.0210851	1.27323	1.15458	1.01143	0.772386		700.131	0.342257	0.332872	0.325777	0.293829	0.311736	0.298857	0.308008	0.307124	0.308242	0.304418	0.303672	0.300231	0.296045	0.295863	0.298314	0.295384	0.297408	0.293914	0.292678	0.277189	0.295171		680	0.0129	0.01235	0.0128	0.01265	0.01355	0.01315	0.0131	0.0128	0.0131	0.01305	0.0121	0.01125	0.0128	0.0121	0.0132	0.01315
2	0.0114871	0.0098099	0.00918119	0.0211564	1.2818	1.16841	1.01958	0.772703		700.57	0.344863	0.33468	0.329057	0.295764	0.313176	0.300154	0.309253	0.309264	0.310593	0.30667	0.305065	0.301398	0.298719	0.297699	0.299761	0.297592	0.299049	0.296019	0.294116	0.279065	0.295009		681	0.01275	0.01225	0.0128	0.01255	0.0135	0.0131	0.01305	0.0128	0.013	0.0129	0.0121	0.01125	0.0127	0.0121	0.0132	0.01305
3	0.0115644	0.00993663	0.00931089	0.0213168	1.28766	1.16947	1.01654	0.773356		701.01	0.347801	0.33676	0.331022	0.295972	0.315979	0.30172	0.310771	0.310792	0.312264	0.309977	0.304271	0.303615	0.300842	0.298576	0.299995	0.298248	0.301276	0.29648	0.296216	0.281046	0.296078		682	0.01265	0.0121	0.0127	0.01245	0.0135	0.013	0.01285	0.01265	0.0129	0.0129	0.012	0.01115	0.0126	0.01205	0.01315	0.013
4	0.0115634	0.00990297	0.00922475	0.0210782	1.29234	1.16789	1.02125	0.776584		701.45	0.350659	0.341578	0.334275	0.29936	0.319289	0.305297	0.314526	0.313806	0.315891	0.31424	0.30807	0.30516	0.304027	0.301434	0.301392	0.301169	0.306229	0.2981	0.298471	0.283103	0.299455		683	0.0126	0.01205	0.01265	0.01235	0.01335	0.01285	0.01275	0.01255	0.0128	0.0129	0.012	0.0111	0.0126	0.012	0.0131	0.013
5	0.0116634	0.0100287	0.00929307	0.0214366	1.28798	1.16428	1.02135	0.769851		701.889	0.352661	0.345596	0.335516	0.302186	0.320691	0.307426	0.318118	0.316094	0.317159	0.31642	0.31137	0.306973	0.306498	0.302797	0.302007	0.30459	0.306836	0.300161	0.301395	0.284946	0.303219		684	0.01255	0.01205	0.0126	0.0123	0.0132	0.01275	0.0127	0.0124	0.0127	0.0128	0.012	0.0111	0.0126	0.0119	0.013	0.01295
6	0.0116842	0.010004	0.00931485	0.0215376	1.29214	1.16712	1.02127	0.769901		702.329	0.356687	0.349097	0.337885	0.306407	0.323778	0.309997	0.322335	0.319861	0.32024	0.318082	0.31384	0.309376	0.308428	0.305723	0.305839	0.308776	0.309829	0.301859	0.302744	0.287299	0.305323		685	0.0125	0.012	0.01255	0.01225	0.0131	0.0127	0.01265	0.0124	0.0126	0.01275	0.0119	0.01105	0.0125	0.0118	0.013	0.01285
7	0.0117248	0.00995644	0.00933762	0.021498	1.29052	1.16393	1.01963	0.771267		702.768	0.359005	0.349615	0.339335	0.307854	0.326036	0.310704	0.323238	0.321572	0.321886	0.317317	0.313586	0.312119	0.310777	0.308189	0.309803	0.310327	0.31215	0.303808	0.305317	0.289325	0.307434		686	0.0124	0.0119	0.01245	0.01215	0.013	0.0127	0.01265	0.01235	0.0126	0.0126	0.01175	0.0109	0.0125	0.0117	0.0129	0.01285
8	0.0117218	0.0100069	0.00932178	0.0214228	1.29476	1.1655	1.02326	0.773337		703.208	0.362406	0.350535	0.341896	0.309839	0.329094	0.313447	0.324126	0.322536	0.324806	0.320852	0.31329	0.314472	0.311952	0.309797	0.312495	0.309075	0.314545	0.306471	0.306984	0.291138	0.30872		687	0.0124	0.01185	0.01235	0.01215	0.013	0.0126	0.01255	0.0123	0.0125	0.0125	0.01165	0.0108	0.0124	0.0116	0.0128	0.01275
9	0.0116901	0.0100238	0.00929505	0.021104	1.2982	1.16471	1.0243	0.782465		703.647	0.362544	0.353923	0.34394	0.311018	0.331035	0.315822	0.325857	0.323267	0.32724	0.322727	0.316186	0.315739	0.313742	0.311777	0.313867	0.310217	0.315843	0.31004	0.309427	0.293412	0.311912		688	0.0123	0.0117	0.01225	0.01205	0.01295	0.0126	0.0125	0.0122	0.0125	0.0124	0.0115	0.0108	0.0123	0.0116	0.0128	0.01265
10	0.0116812	0.0100446	0.00924852	0.0209545	1.29964	1.16126	1.02613	0.786277		704.086	0.365132	0.354889	0.34476	0.312488	0.331307	0.316921	0.328573	0.324471	0.328925	0.323964	0.317998	0.316931	0.314933	0.312664	0.313317	0.311618	0.316403	0.311266	0.310645	0.293846	0.312478		689	0.0122	0.0116	0.01225	0.01195	0.0129	0.01255	0.01245	0.0122	0.01245	0.0124	0.0116	0.01075	0.01215	0.0116	0.0127	0.01265
11	0.0117158	0.010096	0.00931188	0.021099	1.29837	1.16227	1.02453	0.78305		704.526	0.367162	0.357529	0.345964	0.314318	0.333037	0.319367	0.331902	0.327276	0.330146	0.323941	0.322248	0.318665	0.316486	0.314566	0.314029	0.316393	0.317797	0.312191	0.312129	0.295578	0.315175		690	0.0121	0.0115	0.0122	0.01185	0.0128	0.0124	0.01235	0.0121	0.0124	0.0124	0.0115	0.01065	0.0121	0.0115	0.0126	0.0126
12	0.0117149	0.0101594	0.00936832	0.0212475	1.30511	1.16096	1.02373	0.780743		704.965	0.370463	0.358624	0.349297	0.315623	0.334442	0.32181	0.334699	0.328852	0.331415	0.324785	0.323951	0.320132	0.318794	0.314069	0.316344	0.318578	0.318691	0.31482	0.314264	0.295229	0.315613		691	0.0121	0.0115	0.01215	0.01175	0.01275	0.01235	0.0123	0.01205	0.0123	0.01235	0.0115	0.01065	0.01215	0.0115	0.01255	0.01255
13	0.0117168	0.0100119	0.00926733	0.0210178	1.30427	1.16836	1.03002	0.785752		705.405	0.371431	0.360737	0.351088	0.317017	0.33737	0.323959	0.335873	0.331423	0.33129	0.326481	0.325179	0.319109	0.319611	0.315151	0.319099	0.319457	0.320503	0.315407	0.314331	0.296726	0.317479		692	0.012	0.01145	0.01205	0.01165	0.0127	0.01225	0.01225	0.01195	0.0122	0.01225	0.0114	0.01055	0.0121	0.0114	0.0125	0.01245
14	0.0117762	0.0100673	0.0093099	0.021096	1.30204	1.16745	1.03023	0.785465		705.844	0.374117	0.362248	0.354123	0.3184	0.340575	0.326658	0.337014	0.333719	0.334159	0.328787	0.326924	0.321337	0.322381	0.317582	0.323374	0.321736	0.323169	0.318083	0.315893	0.299695	0.318636		693	0.0119	0.0114	0.01195	0.01165	0.0126	0.01225	0.01215	0.0119	0.0121	0.01225	0.01135	0.01055	0.012	0.0113	0.0124	0.01235
15	0.0118218	0.0101416	0.00941782	0.021303	1.29707	1.16166	1.02607	0.782762		706.283	0.375665	0.365618	0.355398	0.322276	0.344422	0.328259	0.339449	0.335263	0.336652	0.330873	0.328238	0.323338	0.32344	0.321255	0.324716	0.323399	0.326799	0.318426	0.316578	0.303611	0.320652		694	0.0118	0.0114	0.0119	0.01155	0.0126	0.01215	0.01205	0.0119	0.0121	0.01215	0.0113	0.01045	0.01195	0.0113	0.01235	0.0123
16	0.0118743	0.0102149	0.00943069	0.0214109	1.29704	1.15899	1.02671	0.780634		706.723	0.379398	0.366909	0.357606	0.32481	0.345768	0.328668	0.342287	0.336852	0.339641	0.333259	0.33049	0.326398	0.324902	0.322205	0.325065	0.326235	0.326459	0.321706	0.318754	0.305288	0.322337		695	0.01175	0.0113	0.0118	0.0115	0.01255	0.01205	0.01205	0.0118	0.01205	0.0121	0.01125	0.01045	0.0119	0.01125	0.0123	0.01225
17	0.0119376	0.0101297	0.00942178	0.0216733	1.29691	1.16289	1.03087	0.773644		707.162	0.382119	0.368692	0.35944	0.327399	0.346763	0.329537	0.344301	0.337714	0.340471	0.335809	0.331665	0.327976	0.325291	0.324085	0.326395	0.326801	0.326943	0.322788	0.320021	0.305825	0.325281		696	0.0117	0.0113	0.0118	0.01145	0.01245	0.012	0.01195	0.0117	0.012	0.0121	0.0112	0.01035	0.0119	0.0112	0.0123	0.01225
18	0.0119109	0.0101604	0.00939109	0.0215951	1.29879	1.16029	1.03337	0.775901		707.601	0.384746	0.368798	0.359041	0.328443	0.347141	0.330296	0.343315	0.340767	0.340969	0.337787	0.332431	0.329853	0.326591	0.325513	0.327306	0.327034	0.325493	0.322714	0.321184	0.30585	0.32645		697	0.0116	0.0112	0.01175	0.01135	0.0123	0.0119	0.01185	0.01165	0.0119	0.012	0.0112	0.0103	0.0118	0.0111	0.0123	0.0122
19	0.0119475	0.0101307	0.00938119	0.0216178	1.29915	1.16193	1.03469	0.775069		708.04	0.386673	0.372779	0.361686	0.330164	0.349419	0.33421	0.343998	0.341518	0.343175	0.340283	0.33419	0.332674	0.330275	0.329422	0.330937	0.329391	0.329592	0.32377	0.323659	0.308019	0.329341		698	0.0116	0.01115	0.0117	0.01135	0.0123	0.01185	0.0118	0.01155	0.0119	0.01195	0.0111	0.01025	0.01175	0.01105	0.0122	0.01215
20	0.0119099	0.0101941	0.00949406	0.0218574	1.30497	1.15899	1.02965	0.769693		708.479	0.386695	0.375165	0.362865	0.332091	0.350605	0.335059	0.34534	0.343452	0.346559	0.340794	0.334949	0.33356	0.331751	0.329253	0.331042	0.329903	0.332091	0.326516	0.326266	0.308711	0.328764		699	0.0115	0.0111	0.0117	0.01125	0.0122	0.01185	0.0118	0.0115	0.0118	0.01185	0.011	0.0102	0.0117	0.011	0.0121	0.0121
21	0.0120614	0.0102941	0.00951683	0.0218277	1.30174	1.15192	1.03275	0.772624		708.919	0.391597	0.378621	0.366987	0.333794	0.353281	0.337215	0.3502	0.345428	0.35043	0.344328	0.338395	0.335264	0.335594	0.331613	0.333363	0.332463	0.336715	0.331012	0.329722	0.311595	0.331463		700	0.0115	0.011	0.0116	0.01125	0.0122	0.01185	0.01175	0.0115	0.0118	0.0118	0.0109	0.0101	0.01165	0.01095	0.012	0.01205
22	0.0120416	0.0103376	0.00952376	0.0219455	1.30155	1.14974	1.03141	0.770347		709.358	0.394465	0.380988	0.37006	0.337416	0.356892	0.339875	0.353383	0.349214	0.353523	0.346384	0.342085	0.337026	0.337786	0.333197	0.335086	0.333907	0.338596	0.334736	0.333117	0.31347	0.333607		701	0.0115	0.011	0.01155	0.01115	0.0122	0.0118	0.01175	0.0115	0.01175	0.01175	0.0109	0.0101	0.0116	0.011	0.012	0.012
23	0.0120802	0.0102931	0.00954752	0.0219495	1.30223	1.16596	1.03305	0.772475		709.797	0.397556	0.382872	0.373012	0.340165	0.359784	0.342578	0.356026	0.350274	0.354132	0.348858	0.343654	0.33869	0.339747	0.335041	0.336577	0.335978	0.340534	0.335689	0.334373	0.317127	0.335879		702	0.0114	0.0109	0.01155	0.01105	0.01215	0.01175	0.0117	0.0114	0.0117	0.0117	0.0109	0.01005	0.01155	0.0109	0.012	0.01195
24	0.0120743	0.010299	0.00953465	0.0219891	1.30177	1.15818	1.03449	0.771376		710.236	0.395838	0.383782	0.375305	0.341348	0.36081	0.344818	0.356051	0.350955	0.354048	0.348665	0.344203	0.339692	0.340128	0.336341	0.33753	0.336638	0.34104	0.336162	0.334199	0.317057	0.336827		703	0.0113	0.0108	0.0115	0.011	0.0121	0.01165	0.01165	0.0114	0.01165	0.0117	0.0109	0.01005	0.0115	0.0109	0.0119	0.0119
25	0.0122069	0.0103327	0.00961881	0.0220931	1.29936	1.16473	1.03207	0.769545		710.675	0.399165	0.38478	0.377494	0.341389	0.362458	0.346474	0.357907	0.354639	0.355656	0.351391	0.345378	0.342071	0.341567	0.33979	0.338349	0.33827	0.342821	0.337628	0.33517	0.320212	0.33901		704	0.0113	0.0108	0.01145	0.01095	0.01205	0.0116	0.01155	0.0113	0.0116	0.0117	0.0108	0.01	0.0115	0.0108	0.0119	0.01185
26	0.0123723	0.0103901	0.00966535	0.0221683	1.29731	1.16145	1.03037	0.768386		711.114	0.402478	0.388322	0.38256	0.344146	0.365711	0.349009	0.360719	0.358835	0.35919	0.354543	0.348654	0.346109	0.344866	0.34232	0.342044	0.340308	0.345142	0.339815	0.338799	0.322541	0.342656		705	0.0112	0.0108	0.0114	0.01085	0.012	0.01155	0.0115	0.0113	0.01155	0.0117	0.0108	0.00995	0.0115	0.0108	0.01185	0.01185
27	0.0121901	0.0102911	0.00959802	0.0220505	1.30951	1.17386	1.03602	0.772059		711.554	0.407453	0.390451	0.385615	0.347642	0.368968	0.352725	0.364644	0.362388	0.361758	0.357906	0.351681	0.348076	0.348736	0.344234	0.34454	0.342796	0.348785	0.34187	0.341437	0.325223	0.345111		706	0.0112	0.0108	0.0113	0.01085	0.0119	0.0115	0.0115	0.0112	0.0115	0.0116	0.01075	0.00995	0.01145	0.01075	0.0118	0.01175
28	0.0122762	0.0103455	0.00965346	0.0221396	1.30534	1.16836	1.03238	0.771624		711.993	0.409032	0.393258	0.38714	0.350672	0.370963	0.355661	0.366769	0.362104	0.363528	0.358254	0.353756	0.350829	0.348924	0.344042	0.346095	0.346134	0.348727	0.341459	0.341921	0.325361	0.345633		707	0.01115	0.0107	0.01125	0.0108	0.01185	0.01145	0.01145	0.0112	0.0115	0.01155	0.0107	0.00985	0.0114	0.0107	0.0118	0.01175
29	0.0130475	0.010904	0.0103446	0.0230178	1.24114	1.09362	1.0077	0.75395		712.432	0.409348	0.393875	0.384742	0.349976	0.371076	0.357585	0.367451	0.362362	0.364091	0.358699	0.35484	0.350415	0.349995	0.344994	0.346439	0.346879	0.350063	0.342014	0.342044	0.325105	0.345765		708	0.0111	0.0107	0.0112	0.01075	0.01185	0.01145	0.01135	0.01115	0.0114	0.0115	0.0107	0.00985	0.0114	0.0107	0.0118	0.01175
30	0.0132752	0.0110535	0.0103574	0.0227931	1.23949	1.09272	1.00084	0.753		712.871	0.410377	0.39627	0.387339	0.351773	0.373397	0.359105	0.368591	0.363424	0.366115	0.360304	0.356482	0.352777	0.350691	0.347132	0.348175	0.349228	0.351003	0.343759	0.344305	0.32657	0.347707		709	0.01105	0.0106	0.0112	0.01075	0.0118	0.01135	0.01135	0.0111	0.0114	0.0115	0.0106	0.00985	0.0113	0.0107	0.01175	0.01175
31	0.0127069	0.0107376	0.0102812	0.022998	1.25045	1.09585	1.01547	0.756515		713.31	0.41309	0.39936	0.390074	0.351977	0.373729	0.361107	0.370899	0.365882	0.368429	0.363869	0.357432	0.353358	0.353221	0.348262	0.351121	0.349332	0.353717	0.347873	0.347222	0.32899	0.348039		710	0.01105	0.0106	0.0112	0.01065	0.01175	0.01135	0.0113	0.0111	0.01135	0.01145	0.0106	0.00985	0.0113	0.0106	0.0117	0.0117
32	0.012398	0.0104	0.0100119	0.0226109	1.25696	1.10197	1.03015	0.764416		713.748	0.417292	0.404172	0.394826	0.356003	0.377262	0.362344	0.373927	0.367109	0.370241	0.367061	0.360778	0.356664	0.355079	0.350236	0.352755	0.353299	0.355711	0.350887	0.350012	0.331982	0.350605		711	0.011	0.01055	0.01115	0.01065	0.0117	0.01135	0.01125	0.01105	0.01135	0.0114	0.0106	0.00975	0.0113	0.0106	0.01165	0.01165
33	0.0121099	0.0101752	0.00977129	0.0222287	1.27763	1.12077	1.04034	0.772287		714.188	0.419062	0.40582	0.394765	0.357962	0.379142	0.36346	0.375202	0.369181	0.372075	0.368291	0.360905	0.358582	0.354903	0.35018	0.353006	0.354574	0.356713	0.351341	0.351041	0.332765	0.350605		712	0.01095	0.0105	0.0111	0.0106	0.0117	0.0113	0.01125	0.011	0.0113	0.01135	0.0105	0.0097	0.01125	0.0106	0.0116	0.0116
34	0.0120465	0.010201	0.00974158	0.0220594	1.27994	1.11289	1.04101	0.776059		714.626	0.420177	0.407258	0.397011	0.360722	0.382036	0.362797	0.374752	0.369647	0.372417	0.369464	0.361649	0.359333	0.356805	0.351981	0.353795	0.356631	0.356805	0.35254	0.350312	0.333436	0.353071		713	0.0109	0.0105	0.0111	0.01055	0.0117	0.0112	0.0112	0.011	0.0113	0.0113	0.0105	0.0097	0.0112	0.0106	0.01155	0.01155
35	0.0119218	0.0100554	0.0096604	0.0220218	1.2876	1.12631	1.04256	0.776792		715.065	0.421075	0.407483	0.399195	0.361451	0.384073	0.3651	0.375602	0.373388	0.375554	0.369893	0.362472	0.359574	0.35865	0.355165	0.356224	0.357062	0.358794	0.35349	0.352884	0.335143	0.353847		714	0.01085	0.0104	0.01105	0.01045	0.01165	0.01115	0.01115	0.01095	0.0113	0.0113	0.0105	0.00965	0.0112	0.01055	0.0116	0.01155
36	0.0119772	0.0101376	0.00972178	0.0220673	1.28846	1.12659	1.03997	0.774356		715.504	0.423827	0.409222	0.400734	0.363017	0.384103	0.366857	0.377285	0.375192	0.375835	0.372167	0.365177	0.360885	0.360376	0.356545	0.359579	0.358859	0.360357	0.35619	0.353597	0.337293	0.355277		715	0.0108	0.0104	0.011	0.01045	0.0116	0.01115	0.01115	0.0109	0.0112	0.01135	0.0105	0.0097	0.0112	0.0105	0.0116	0.01155
37	0.0122723	0.0104208	0.0100366	0.0226594	1.27219	1.11568	1.02593	0.761317		715.943	0.424879	0.411126	0.401712	0.363989	0.385489	0.369496	0.380375	0.376793	0.378776	0.371861	0.367772	0.362418	0.362457	0.358846	0.361432	0.360053	0.363424	0.356165	0.357189	0.34019	0.355868		716	0.0108	0.0104	0.011	0.01045	0.0116	0.0111	0.0111	0.0109	0.0112	0.0113	0.0105	0.00965	0.0112	0.01045	0.01155	0.01155
38	0.012099	0.0101416	0.00992178	0.0223842	1.284	1.12657	1.03352	0.768723		716.382	0.426098	0.413261	0.401465	0.366613	0.386728	0.371197	0.383939	0.378017	0.379708	0.373652	0.368676	0.364301	0.363289	0.359258	0.362754	0.361513	0.365448	0.358303	0.357721	0.340127	0.357921		717	0.01075	0.0104	0.011	0.0104	0.0115	0.0111	0.01105	0.0109	0.0111	0.0113	0.0104	0.00965	0.0112	0.01045	0.0115	0.01155
39	0.0119861	0.0102119	0.00977228	0.0219752	1.2833	1.11976	1.0394	0.780228		716.821	0.426154	0.415356	0.40277	0.368323	0.389366	0.372071	0.383687	0.377903	0.381413	0.374193	0.369046	0.364993	0.363994	0.359086	0.361236	0.361559	0.365041	0.358334	0.358895	0.340345	0.357687		718	0.0107	0.0104	0.011	0.01035	0.0115	0.0111	0.01105	0.0108	0.0111	0.01125	0.0104	0.0096	0.0111	0.0104	0.0115	0.0115
40	0.012197	0.0103554	0.00991782	0.0224406	1.27109	1.11073	1.03499	0.769248		717.26	0.429891	0.418049	0.405616	0.372423	0.392432	0.375317	0.386521	0.38179	0.383503	0.378229	0.371794	0.366673	0.365321	0.360781	0.363075	0.363475	0.367625	0.361095	0.359619	0.340438	0.360305		719	0.0107	0.01035	0.01095	0.01035	0.0115	0.01105	0.01105	0.0108	0.0111	0.0112	0.0104	0.00955	0.0111	0.0104	0.0115	0.0115
41	0.0121772	0.0102574	0.00990396	0.0224644	1.27827	1.12102	1.03768	0.768158		717.698	0.430902	0.418236	0.407579	0.372205	0.392222	0.377056	0.385686	0.381072	0.382901	0.377984	0.373162	0.367753	0.365404	0.361766	0.363187	0.364901	0.367687	0.362069	0.358876	0.340489	0.360411		720	0.01075	0.0103	0.01095	0.01035	0.0114	0.0111	0.01105	0.0108	0.0111	0.0112	0.01035	0.00955	0.0111	0.0104	0.0115	0.0115
42	0.0121505	0.0102634	0.00987822	0.022398	1.27679	1.1218	1.03868	0.770337		718.137	0.435239	0.420013	0.409319	0.373889	0.393819	0.37917	0.387441	0.384592	0.386116	0.379747	0.374996	0.370937	0.36859	0.365439	0.366186	0.368949	0.37106	0.364246	0.361313	0.342178	0.365372		721	0.0107	0.0103	0.01095	0.01035	0.0114	0.01105	0.01105	0.0108	0.0111	0.0112	0.0103	0.00955	0.01105	0.01045	0.0115	0.01145
43	0.0120406	0.0101762	0.00980891	0.0223455	1.28407	1.12852	1.03987	0.769792		718.576	0.436784	0.420379	0.409531	0.374695	0.39357	0.379713	0.388514	0.385496	0.385137	0.379175	0.376091	0.373157	0.368771	0.365837	0.366375	0.370101	0.370535	0.364535	0.364016	0.34365	0.367459		722	0.0107	0.0103	0.01095	0.01035	0.01145	0.011	0.01105	0.0108	0.0111	0.0112	0.0103	0.00955	0.0111	0.0104	0.0115	0.01145
44	0.0119614	0.0102871	0.0098703	0.022595	1.2915	1.12295	1.04138	0.768139		719.014	0.439987	0.424171	0.412596	0.37907	0.397638	0.381775	0.390672	0.38858	0.389127	0.383471	0.377825	0.375158	0.373339	0.367061	0.367608	0.369964	0.373084	0.364036	0.36627	0.344449	0.369427		723	0.0107	0.0102	0.01095	0.01035	0.01145	0.011	0.01105	0.0108	0.0111	0.0112	0.01035	0.00955	0.0111	0.0104	0.0115	0.0115
45	0.0120257	0.0103356	0.00991089	0.0222248	1.29634	1.1301	1.03995	0.778267		719.453	0.440568	0.426588	0.414745	0.380467	0.40004	0.382887	0.393694	0.389778	0.389232	0.384638	0.38075	0.376391	0.375553	0.369001	0.370611	0.36997	0.374357	0.366374	0.36789	0.346228	0.370196		724	0.0107	0.0102	0.0109	0.0103	0.01145	0.01105	0.01105	0.0108	0.0111	0.0112	0.0104	0.00955	0.0111	0.0104	0.0115	0.0115
46	0.0122139	0.0105188	0.0100406	0.0224574	1.28022	1.11511	1.0345	0.773396		719.892	0.440929	0.430334	0.416638	0.380299	0.402979	0.383484	0.395466	0.390229	0.391578	0.386248	0.382285	0.376683	0.377348	0.370022	0.373104	0.370125	0.376224	0.368804	0.368064	0.347782	0.371202		725	0.01065	0.0102	0.0109	0.01025	0.01145	0.011	0.01105	0.0108	0.0111	0.0112	0.01035	0.00955	0.0111	0.0104	0.0115	0.0115
47	0.0120772	0.0103426	0.00985247	0.0224347	1.28686	1.11934	1.04087	0.770802		720.331	0.441963	0.430942	0.419173	0.380229	0.40401	0.384875	0.396999	0.39169	0.393092	0.387857	0.383174	0.378546	0.378387	0.372395	0.376069	0.37463	0.377565	0.372274	0.369815	0.350876	0.372208		726	0.01065	0.01025	0.0109	0.01025	0.01145	0.011	0.011	0.0108	0.0111	0.0112	0.01035	0.00955	0.01115	0.0104	0.01145	0.0115
48	0.0124356	0.010604	0.0100891	0.0227079	1.26803	1.10936	1.02425	0.759881		720.769	0.444764	0.431597	0.421479	0.381839	0.404405	0.387909	0.398726	0.392236	0.394875	0.389038	0.385746	0.378566	0.37933	0.373605	0.375749	0.376309	0.379134	0.372476	0.370845	0.353202	0.373754		727	0.01065	0.0103	0.0109	0.01025	0.01145	0.011	0.011	0.0108	0.0111	0.0112	0.01035	0.00955	0.01115	0.0104	0.0115	0.0115
49	0.0121941	0.0105198	0.00989307	0.0220782	1.28347	1.11658	1.03013	0.773515		721.208	0.447868	0.431978	0.422813	0.38481	0.405358	0.389914	0.39853	0.39392	0.39623	0.390082	0.386748	0.381336	0.380451	0.375356	0.376744	0.378858	0.380367	0.373661	0.373046	0.354353	0.374499		728	0.0107	0.0103	0.0109	0.01025	0.01145	0.01105	0.01105	0.0108	0.0111	0.0112	0.01035	0.00955	0.0111	0.0105	0.0115	0.01155
50	0.0122	0.0105277	0.00991683	0.0219911	1.2812	1.11555	1.03034	0.77703		721.646	0.451273	0.434926	0.423894	0.386924	0.408429	0.392509	0.400325	0.396162	0.398318	0.390836	0.3896	0.383383	0.380381	0.375465	0.376366	0.378374	0.379944	0.373885	0.375167	0.355493	0.376199		729	0.0107	0.0103	0.01095	0.01025	0.01145	0.01105	0.01105	0.0108	0.0111	0.01125	0.0104	0.00955	0.0111	0.0105	0.0116	0.01155
51	0.0122505	0.0106059	0.0099505	0.0221723	1.2786	1.11129	1.02933	0.773426		722.085	0.452617	0.436452	0.425017	0.387854	0.41117	0.393271	0.401033	0.39864	0.400059	0.393354	0.389069	0.384627	0.381594	0.377217	0.377625	0.378246	0.380305	0.374833	0.377541	0.355208	0.377356		730	0.0107	0.0103	0.011	0.01025	0.0115	0.01105	0.01105	0.01085	0.0112	0.01125	0.0104	0.0096	0.0112	0.0105	0.0116	0.0116
52	0.0123267	0.0106604	0.0100366	0.022303	1.2757	1.1071	1.02668	0.770149		722.523	0.452469	0.43892	0.426925	0.388961	0.412868	0.395176	0.403379	0.399726	0.40189	0.395685	0.389932	0.384605	0.382451	0.378529	0.378844	0.378409	0.381073	0.373572	0.378085	0.356417	0.378141		731	0.0107	0.0103	0.011	0.01025	0.0115	0.01105	0.01105	0.01085	0.0112	0.0113	0.01045	0.0096	0.0112	0.0105	0.0116	0.01165
53	0.0123257	0.0106891	0.0100307	0.022404	1.28006	1.113	1.02843	0.768782		722.962	0.45426	0.439418	0.429031	0.391187	0.414762	0.395004	0.405502	0.400835	0.402471	0.396982	0.391049	0.384996	0.384608	0.381234	0.380819	0.381059	0.383785	0.376882	0.379377	0.358889	0.380615		732	0.0107	0.0103	0.011	0.01025	0.0115	0.0111	0.01105	0.0108	0.0112	0.0113	0.01045	0.0096	0.0112	0.0105	0.0116	0.0116
54	0.0122871	0.0105832	0.00995743	0.0223287	1.28067	1.11904	1.03117	0.769584		723.401	0.45367	0.441706	0.430193	0.391406	0.415207	0.396224	0.408078	0.401778	0.403371	0.397301	0.392153	0.386313	0.384802	0.381634	0.381975	0.382426	0.38425	0.378337	0.377867	0.359501	0.381109		733	0.0107	0.0103	0.011	0.0103	0.0115	0.0111	0.01105	0.0109	0.0112	0.0113	0.01045	0.0096	0.01125	0.0106	0.0116	0.0116
55	0.012302	0.0105327	0.00993267	0.0223465	1.28169	1.12083	1.03094	0.767762		723.839	0.454338	0.441042	0.430913	0.393146	0.416158	0.395807	0.408377	0.402982	0.404368	0.398688	0.392935	0.38754	0.38598	0.381218	0.381667	0.384438	0.38509	0.380759	0.378786	0.359673	0.383686		734	0.01075	0.01035	0.011	0.0103	0.0115	0.01115	0.0111	0.0109	0.0112	0.0113	0.0105	0.0097	0.0113	0.0106	0.0116	0.01165
56	0.0123327	0.0105624	0.00994158	0.0224673	1.28111	1.11957	1.03147	0.765297		724.277	0.455755	0.444158	0.430898	0.393237	0.415645	0.397405	0.407695	0.403829	0.405501	0.400356	0.393557	0.388814	0.38653	0.382673	0.382838	0.384062	0.386923	0.381668	0.378378	0.360155	0.383112		735	0.0108	0.0104	0.011	0.01035	0.0116	0.01115	0.01115	0.01095	0.0113	0.01135	0.0105	0.0097	0.0113	0.0106	0.0117	0.01165
57	0.0122505	0.010496	0.00987525	0.0222525	1.28426	1.11779	1.03226	0.768901		724.716	0.459332	0.446769	0.434453	0.397476	0.418875	0.399459	0.40898	0.406504	0.407792	0.402008	0.395896	0.391748	0.38887	0.38463	0.385663	0.386129	0.389527	0.384128	0.379897	0.362857	0.385553		736	0.0108	0.0104	0.01105	0.01035	0.0116	0.0112	0.01115	0.011	0.0113	0.01135	0.01055	0.00975	0.0113	0.01065	0.0117	0.01175
58	0.0122089	0.0105267	0.00985347	0.0220208	1.28561	1.11344	1.03282	0.774545		725.154	0.466603	0.451524	0.438707	0.40097	0.421642	0.404376	0.413247	0.409805	0.411929	0.406335	0.399973	0.396118	0.392484	0.388868	0.38916	0.388327	0.394177	0.388639	0.382898	0.367665	0.38722		737	0.0108	0.0104	0.0111	0.0104	0.0116	0.01115	0.01115	0.011	0.0113	0.0114	0.0106	0.00975	0.0114	0.01065	0.0117	0.01175
59	0.0122406	0.0104584	0.00987822	0.0223386	1.28336	1.11589	1.03276	0.765386		725.593	0.46777	0.451059	0.438076	0.402553	0.423768	0.406226	0.415152	0.41105	0.412768	0.408017	0.401484	0.396797	0.392649	0.389423	0.391817	0.389058	0.394704	0.390556	0.384782	0.369487	0.388893		738	0.0108	0.0104	0.0111	0.01045	0.01165	0.01115	0.0112	0.011	0.0113	0.01145	0.0106	0.00975	0.0114	0.01065	0.0117	0.01175
60	0.0122881	0.0106446	0.00999703	0.0222554	1.28639	1.1155	1.03171	0.771416		726.031	0.468565	0.45079	0.437804	0.402963	0.42429	0.406396	0.416732	0.410157	0.413763	0.410194	0.402016	0.396762	0.39321	0.390624	0.392992	0.391216	0.396097	0.391717	0.385579	0.370417	0.389231		739	0.0108	0.0104	0.0111	0.01045	0.0116	0.01115	0.01115	0.011	0.0113	0.0115	0.0106	0.0098	0.0114	0.0107	0.01175	0.0118
61	0.0122277	0.0104881	0.00987129	0.0221822	1.28699	1.11827	1.03269	0.768822		726.469	0.46625	0.450994	0.437416	0.403503	0.425434	0.405698	0.416192	0.409825	0.413181	0.408237	0.402133	0.39543	0.392038	0.390578	0.393807	0.391276	0.394886	0.391902	0.384437	0.368365	0.388809		740	0.0108	0.0105	0.01115	0.0104	0.0116	0.0112	0.0112	0.011	0.0113	0.01145	0.0106	0.00975	0.0114	0.0107	0.0118	0.01185
62	0.0121297	0.0105584	0.00989307	0.0221109	1.2928	1.12237	1.0344	0.772782		726.908	0.465886	0.451162	0.440323	0.404774	0.424957	0.405761	0.417885	0.410995	0.414444	0.408432	0.402827	0.39686	0.395139	0.392169	0.393156	0.39283	0.396326	0.391653	0.385586	0.36907	0.391436		741	0.01085	0.0105	0.01115	0.0104	0.0116	0.01125	0.01125	0.011	0.0113	0.01145	0.0106	0.00975	0.0114	0.0107	0.0118	0.01185
63	0.012203	0.0105574	0.00994653	0.0219564	1.2997	1.13124	1.03131	0.779683		727.346	0.467817	0.455097	0.441645	0.40627	0.426566	0.407355	0.419749	0.414714	0.415546	0.409208	0.403423	0.398441	0.396416	0.393614	0.392529	0.393316	0.397492	0.392131	0.388081	0.370625	0.391562		742	0.0108	0.0105	0.0112	0.0104	0.01165	0.01125	0.01125	0.011	0.0113	0.0115	0.0106	0.0098	0.0114	0.01075	0.0118	0.01185
64	0.0122267	0.0105881	0.0099901	0.0223584	1.29452	1.12174	1.03425	0.771465		727.784	0.469938	0.455275	0.443489	0.407606	0.428762	0.407209	0.420871	0.415866	0.417886	0.410023	0.403917	0.400157	0.397893	0.394133	0.392483	0.39499	0.398858	0.392248	0.390399	0.37276	0.394007		743	0.0108	0.0105	0.0112	0.0104	0.01165	0.01125	0.01125	0.011	0.0114	0.0115	0.0106	0.0098	0.01145	0.01075	0.01185	0.0119
65	0.0122842	0.0105317	0.0100594	0.0228327	1.28804	1.12069	1.03221	0.759901		728.223	0.473216	0.460212	0.445774	0.409924	0.431851	0.410285	0.422595	0.417756	0.418296	0.41215	0.405166	0.400921	0.397578	0.393594	0.394784	0.396757	0.399028	0.393729	0.39153	0.37493	0.395307		744	0.01085	0.0105	0.0112	0.0104	0.01165	0.01125	0.01125	0.011	0.0114	0.0115	0.0107	0.00985	0.01145	0.01075	0.0119	0.0119
66	0.0122515	0.0106139	0.0100812	0.0226396	1.28954	1.11684	1.03088	0.765178		728.661	0.474144	0.459941	0.447879	0.411404	0.432533	0.412204	0.421532	0.41591	0.418726	0.412726	0.406915	0.400241	0.397749	0.393072	0.397264	0.396697	0.398919	0.394394	0.392865	0.375055	0.396598		745	0.0109	0.0105	0.0112	0.0104	0.01165	0.01125	0.01125	0.01105	0.0114	0.0115	0.0107	0.00985	0.0115	0.0108	0.0119	0.01195
67	0.0122832	0.0106465	0.0100723	0.0226604	1.28674	1.11591	1.0317	0.763733		729.099	0.474018	0.461925	0.447622	0.411029	0.43172	0.413949	0.422071	0.416743	0.417147	0.413922	0.407498	0.3997	0.399008	0.393483	0.39758	0.396771	0.399314	0.39457	0.392692	0.375164	0.396088		746	0.0109	0.0105	0.01125	0.01045	0.0117	0.0113	0.01125	0.0111	0.0114	0.01155	0.0107	0.00985	0.0115	0.0109	0.0119	0.01195
68	0.0122931	0.010598	0.0100248	0.0226287	1.28814	1.11987	1.03261	0.763188		729.537	0.47357	0.458515	0.447502	0.409848	0.431106	0.413281	0.422828	0.416079	0.417831	0.413656	0.406737	0.400184	0.399523	0.395348	0.396564	0.396626	0.399621	0.395437	0.392058	0.373821	0.394883		747	0.0109	0.0105	0.0112	0.01045	0.0117	0.0113	0.0113	0.0111	0.0114	0.01155	0.0107	0.00985	0.01155	0.0109	0.0119	0.01195
69	0.0122703	0.0106248	0.0100198	0.0224089	1.28701	1.11676	1.03209	0.768604		729.975	0.474317	0.458891	0.447386	0.409984	0.430855	0.413371	0.422808	0.416196	0.419083	0.414021	0.405609	0.402543	0.401118	0.397027	0.396697	0.397018	0.400895	0.396885	0.391716	0.373634	0.396234		748	0.0109	0.0105	0.01125	0.0105	0.0118	0.01135	0.01135	0.0111	0.0115	0.0116	0.0107	0.0099	0.01155	0.0109	0.0119	0.01195
70	0.0122842	0.0106802	0.0100168	0.0221069	1.2852	1.11662	1.02863	0.77502		730.414	0.475569	0.458019	0.448202	0.409396	0.430263	0.413759	0.422698	0.415427	0.419391	0.413999	0.405397	0.402497	0.400963	0.397043	0.39801	0.396981	0.401548	0.397416	0.391066	0.373251	0.396502		749	0.01095	0.0105	0.01125	0.0105	0.0118	0.0114	0.01135	0.0112	0.0115	0.01165	0.01075	0.00995	0.01165	0.0109	0.0119	0.01195
71	0.012301	0.0107624	0.010098	0.0222772	1.28715	1.11541	1.02785	0.77301		730.852	0.476984	0.461282	0.449132	0.411362	0.431863	0.415684	0.423087	0.417171	0.420306	0.413851	0.408298	0.403613	0.401505	0.39721	0.399814	0.398193	0.401798	0.396697	0.393394	0.372937	0.39799		750	0.0109	0.0105	0.0113	0.0105	0.0118	0.0114	0.01135	0.0112	0.0115	0.01165	0.0108	0.00995	0.0116	0.0109	0.0119	0.012
72	0.012301	0.0107218	0.0100743	0.022302	1.28321	1.11504	1.02702	0.770782		731.29	0.478769	0.462749	0.449767	0.41165	0.433782	0.415978	0.424792	0.419828	0.420394	0.414839	0.411253	0.404082	0.401697	0.396381	0.400037	0.399066	0.402183	0.396089	0.393784	0.374806	0.397732		751	0.0109	0.0105	0.0113	0.0105	0.0118	0.0114	0.01135	0.0112	0.0115	0.01165	0.0108	0.00995	0.0116	0.0109	0.0119	0.01205
73	0.012403	0.0108277	0.0101772	0.022498	1.27747	1.10946	1.02419	0.767		731.728	0.47911	0.464491	0.449882	0.413101	0.435519	0.417102	0.426156	0.421952	0.42128	0.416201	0.412783	0.40668	0.401972	0.396901	0.400523	0.399065	0.403173	0.397237	0.396751	0.375764	0.398783		752	0.01095	0.0105	0.0113	0.0105	0.01185	0.0114	0.01135	0.0112	0.01155	0.0117	0.0108	0.00995	0.0116	0.0109	0.01195	0.01205
74	0.0124752	0.0108089	0.0102277	0.0227149	1.27665	1.11194	1.02216	0.761842		732.166	0.480727	0.467558	0.451937	0.413612	0.436413	0.416329	0.427531	0.422521	0.422962	0.418331	0.413233	0.407385	0.402639	0.398114	0.401087	0.399552	0.403803	0.39785	0.397426	0.377827	0.397073		753	0.0109	0.01055	0.0113	0.01055	0.01185	0.01135	0.01135	0.0112	0.0115	0.0117	0.0108	0.00995	0.01165	0.0109	0.012	0.0121
75	0.0125079	0.0109139	0.0103168	0.0227376	1.27156	1.10225	1.01787	0.762604		732.604	0.481777	0.467115	0.452859	0.415011	0.436884	0.416474	0.428367	0.422487	0.424294	0.418572	0.412833	0.408249	0.403567	0.399899	0.401469	0.401169	0.403638	0.398991	0.399379	0.377991	0.397819		754	0.0109	0.01055	0.0113	0.01055	0.01185	0.01135	0.01135	0.0111	0.0115	0.0117	0.0108	0.00995	0.0116	0.0109	0.012	0.0121
76	0.0124059	0.0108545	0.0102208	0.0224693	1.28452	1.11364	1.02352	0.768743		733.042	0.482529	0.467409	0.453828	0.415554	0.437935	0.416442	0.429258	0.422367	0.425373	0.417971	0.412389	0.407388	0.403863	0.400399	0.401551	0.403115	0.403502	0.397402	0.398061	0.377931	0.397709		755	0.0109	0.0106	0.01135	0.0105	0.01185	0.01135	0.01135	0.01115	0.0115	0.01165	0.0108	0.00995	0.0116	0.0109	0.012	0.01205
77	0.0124059	0.0108921	0.0102515	0.0224653	1.28387	1.11195	1.02496	0.771406		733.48	0.483168	0.466463	0.453028	0.416962	0.438286	0.417015	0.429294	0.42152	0.425998	0.417041	0.411792	0.40776	0.403597	0.400626	0.401581	0.402677	0.404526	0.399381	0.397497	0.376673	0.398303		756	0.0109	0.0106	0.01135	0.01055	0.0118	0.01135	0.01135	0.01115	0.0115	0.01165	0.0108	0.00995	0.01165	0.011	0.012	0.01215
78	0.0123257	0.0107941	0.0101436	0.0224079	1.28986	1.11569	1.02824	0.771366		733.918	0.484432	0.468256	0.455366	0.417632	0.438788	0.417675	0.430854	0.422656	0.425767	0.418016	0.413052	0.408578	0.40475	0.400844	0.402024	0.404226	0.405852	0.400311	0.397672	0.377546	0.400573		757	0.0109	0.0106	0.0114	0.01055	0.0118	0.01135	0.01135	0.0112	0.0115	0.01165	0.0108	0.00995	0.0116	0.011	0.012	0.01215
79	0.0123812	0.0108802	0.0102257	0.0225347	1.28911	1.11496	1.02778	0.77095		734.356	0.484758	0.469529	0.456621	0.418592	0.439264	0.419621	0.43137	0.423511	0.426041	0.418365	0.413743	0.408108	0.405744	0.401767	0.401976	0.40393	0.407	0.402334	0.399159	0.377764	0.401558		758	0.0109	0.0105	0.01135	0.01055	0.0118	0.01135	0.01135	0.01115	0.0115	0.01165	0.0108	0.00995	0.0116	0.011	0.012	0.01215
80	0.0123812	0.010899	0.0102307	0.022601	1.28698	1.11276	1.02631	0.769327		734.794	0.485287	0.46992	0.458303	0.419719	0.439831	0.42101	0.433822	0.426531	0.426853	0.420347	0.41555	0.410466	0.40866	0.402747	0.404221	0.406079	0.407544	0.402599	0.401622	0.381519	0.40457		759	0.0109	0.0105	0.01135	0.01055	0.0118	0.0114	0.01135	0.0112	0.0115	0.01165	0.0108	0.00995	0.01165	0.011	0.012	0.01215
81	0.0123455	0.0108515	0.0102089	0.022498	1.28857	1.11413	1.02659	0.771802		735.232	0.485359	0.468999	0.457478	0.418885	0.440501	0.421931	0.433809	0.425403	0.427361	0.420825	0.415891	0.40853	0.407242	0.40189	0.40283	0.404274	0.405797	0.401855	0.401733	0.38111	0.40276		760	0.0109	0.0105	0.01135	0.0105	0.0118	0.01145	0.01135	0.01115	0.0115	0.0117	0.0108	0.00995	0.01165	0.011	0.01205	0.0121
82	0.0123099	0.0108109	0.0101663	0.022503	1.28991	1.11397	1.02721	0.770465		735.669	0.486786	0.468353	0.45841	0.419589	0.440377	0.421935	0.434094	0.427237	0.429244	0.422839	0.416243	0.411055	0.4075	0.401521	0.403615	0.405962	0.403963	0.401964	0.402425	0.382227	0.403311		761	0.0109	0.0105	0.0113	0.0105	0.0118	0.01145	0.0114	0.0112	0.0116	0.0117	0.0108	0.00995	0.0117	0.011	0.01205	0.0121
83	0.0123297	0.0108297	0.0101752	0.0226832	1.28878	1.1145	1.02762	0.766257		736.107	0.487928	0.467403	0.458236	0.420103	0.440602	0.421072	0.43288	0.426439	0.428534	0.423427	0.414891	0.408226	0.405066	0.400824	0.40214	0.404979	0.404867	0.401248	0.401058	0.38068	0.402131		762	0.0109	0.0105	0.0113	0.01045	0.0118	0.0114	0.01135	0.0112	0.0115	0.0117	0.0108	0.00995	0.0117	0.011	0.012	0.01205
84	0.0123495	0.0108683	0.0102178	0.0227881	1.28941	1.11473	1.02703	0.765653		736.545	0.487727	0.468598	0.459929	0.422518	0.441976	0.42289	0.434293	0.428686	0.429387	0.423521	0.415752	0.409609	0.408086	0.403042	0.40511	0.407082	0.40819	0.402601	0.402705	0.382476	0.404124		763	0.0108	0.0104	0.01125	0.01045	0.0118	0.01135	0.01135	0.01115	0.0115	0.0117	0.0108	0.00995	0.0117	0.01095	0.012	0.01205
85	0.0122921	0.0107891	0.0101287	0.0226782	1.29033	1.11549	1.02859	0.766436		736.983	0.488358	0.471294	0.462118	0.423782	0.443905	0.42424	0.437753	0.428396	0.429969	0.425778	0.417605	0.411108	0.409017	0.405111	0.406511	0.407634	0.411419	0.405284	0.402934	0.385015	0.404558		764	0.0108	0.0104	0.0112	0.01045	0.01175	0.01135	0.01135	0.0111	0.0115	0.01165	0.0108	0.0099	0.01165	0.0109	0.01195	0.01205
86	0.0122921	0.0108149	0.0101436	0.022602	1.29076	1.11456	1.02842	0.768426		737.421	0.487801	0.472652	0.461816	0.423373	0.445441	0.424736	0.437504	0.429524	0.43087	0.425771	0.419853	0.413227	0.41139	0.40718	0.40812	0.408767	0.412537	0.406464	0.403824	0.38493	0.405618		765	0.0108	0.0104	0.01115	0.01035	0.0117	0.01125	0.01125	0.0111	0.0114	0.0116	0.01075	0.00985	0.0116	0.0109	0.0119	0.01205
87	0.0123158	0.0108525	0.0101762	0.0227059	1.29172	1.11529	1.02854	0.766693		737.858	0.487909	0.47312	0.460411	0.421724	0.445751	0.423881	0.437312	0.430317	0.432543	0.425462	0.418622	0.414273	0.410982	0.406531	0.407004	0.407579	0.411773	0.406772	0.402681	0.384738	0.404769		766	0.0107	0.01035	0.01115	0.0103	0.01165	0.01125	0.01125	0.011	0.0114	0.01155	0.0107	0.0098	0.01155	0.0109	0.0119	0.012
88	0.0123812	0.0107822	0.0101762	0.0230297	1.2876	1.1186	1.0289	0.757257		738.296	0.488889	0.473147	0.460467	0.421302	0.446697	0.423934	0.435732	0.431085	0.432174	0.424543	0.417924	0.412994	0.411117	0.405801	0.407653	0.407927	0.411177	0.406187	0.402963	0.384864	0.404952		767	0.01065	0.0103	0.0111	0.01025	0.0116	0.01115	0.01115	0.011	0.0113	0.0115	0.01065	0.00975	0.0115	0.0108	0.0119	0.01195
89	0.0123129	0.010896	0.0101901	0.0228832	1.29345	1.11647	1.02903	0.761238		738.734	0.490783	0.475334	0.463237	0.422701	0.448173	0.425916	0.438511	0.433058	0.433941	0.42481	0.41826	0.41333	0.411375	0.405631	0.406188	0.407852	0.410475	0.40798	0.404534	0.386829	0.406866		768	0.0106	0.01025	0.0111	0.01015	0.0116	0.01115	0.01115	0.0109	0.0113	0.01145	0.0106	0.00975	0.0115	0.0108	0.0118	0.01195
90	0.0124129	0.0110178	0.0103109	0.0229406	1.29169	1.11856	1.02872	0.762287		739.171	0.494593	0.478003	0.46621	0.42606	0.449036	0.428017	0.44029	0.433768	0.433613	0.428764	0.420156	0.415057	0.412646	0.406835	0.408775	0.409633	0.412611	0.409831	0.407033	0.388752	0.408929		769	0.0105	0.0102	0.011	0.0101	0.0115	0.01105	0.01105	0.01085	0.0112	0.0114	0.0105	0.00965	0.0114	0.0107	0.0118	0.01185
91	0.012397	0.0109297	0.0102564	0.0228317	1.29138	1.12001	1.02905	0.763059		739.609	0.497106	0.478764	0.466604	0.427866	0.448888	0.428987	0.441181	0.434836	0.435221	0.429578	0.422026	0.416477	0.413865	0.40913	0.40895	0.409763	0.414131	0.409892	0.40782	0.388613	0.411125		770	0.0104	0.0101	0.01095	0.01005	0.0114	0.01095	0.01095	0.0108	0.01115	0.01135	0.0105	0.0096	0.01135	0.0107	0.0117	0.01185
92	0.0124238	0.0109109	0.0102693	0.0228307	1.28976	1.12164	1.03063	0.763941		740.047	0.498017	0.478103	0.467348	0.427851	0.448337	0.428457	0.440806	0.433105	0.434418	0.429412	0.421506	0.416943	0.413122	0.408048	0.410171	0.410649	0.414487	0.408977	0.405813	0.38838	0.410837		771	0.0104	0.0101	0.01085	0.01	0.01135	0.01095	0.01095	0.0107	0.0111	0.0113	0.01045	0.00955	0.0113	0.0106	0.0117	0.01175
93	0.0123594	0.0109564	0.0102673	0.0227951	1.29327	1.11852	1.03008	0.765416		740.484	0.498927	0.478736	0.468346	0.428602	0.448163	0.429385	0.440899	0.43401	0.436292	0.428883	0.42167	0.417446	0.413511	0.410565	0.410684	0.411417	0.414806	0.410105	0.406179	0.38804	0.411536		772	0.0103	0.01	0.0108	0.0099	0.01125	0.01085	0.01085	0.0107	0.011	0.0112	0.0104	0.0095	0.0113	0.0106	0.0116	0.01165
94	0.0123297	0.0109218	0.0102257	0.0227208	1.29462	1.11903	1.03175	0.766832		740.922	0.500353	0.480513	0.469865	0.429579	0.451641	0.430873	0.44176	0.435478	0.437504	0.430669	0.423468	0.418497	0.414446	0.410267	0.411552	0.412539	0.415689	0.412012	0.407151	0.389209	0.412258		773	0.0103	0.00995	0.0108	0.00985	0.0112	0.01075	0.01075	0.0106	0.011	0.01115	0.0103	0.00945	0.0112	0.0105	0.01155	0.01165
95	0.0124277	0.0110099	0.0103059	0.0228802	1.29158	1.11686	1.02975	0.764119		741.359	0.499962	0.481593	0.469809	0.429655	0.453368	0.430802	0.440768	0.436503	0.438126	0.432272	0.422816	0.419723	0.416444	0.411431	0.412595	0.414405	0.41539	0.41245	0.408126	0.390105	0.412841		774	0.0102	0.0099	0.0107	0.00975	0.01115	0.01075	0.01075	0.0105	0.0109	0.0111	0.0102	0.0094	0.01115	0.01045	0.0115	0.0116
96	0.0124327	0.0110703	0.0103366	0.0229376	1.29277	1.11641	1.03039	0.764396		741.797	0.501134	0.483625	0.471253	0.431854	0.456818	0.432363	0.443606	0.438528	0.439751	0.434418	0.424526	0.420433	0.417852	0.411738	0.413547	0.416714	0.418064	0.413403	0.410592	0.39186	0.413844		775	0.0101	0.0098	0.01065	0.00975	0.0111	0.01065	0.01065	0.0105	0.01085	0.01105	0.0102	0.00935	0.0111	0.0104	0.0114	0.01155
97	0.0124455	0.0110842	0.0103564	0.023	1.29223	1.11647	1.02974	0.763337		742.234	0.501123	0.483451	0.472153	0.434393	0.45571	0.433529	0.445047	0.438207	0.439979	0.434419	0.424612	0.420561	0.418484	0.412958	0.414466	0.418026	0.418747	0.412924	0.411034	0.392819	0.41356		776	0.0101	0.00975	0.0106	0.00965	0.01105	0.01065	0.01065	0.0104	0.0108	0.011	0.01015	0.0093	0.01105	0.01035	0.0114	0.01145
98	0.0124733	0.0110139	0.0103624	0.0231079	1.28955	1.11934	1.0296	0.759673		742.672	0.503667	0.485179	0.474093	0.436405	0.456376	0.436456	0.44783	0.439446	0.442122	0.434186	0.427902	0.420839	0.420246	0.413827	0.415986	0.418129	0.42061	0.415258	0.412294	0.393306	0.414445		777	0.01	0.0097	0.0105	0.0096	0.01095	0.01055	0.01055	0.0104	0.0108	0.01095	0.0101	0.00925	0.011	0.0103	0.01135	0.01145
99	0.0124851	0.0110277	0.0103743	0.0231436	1.28972	1.11834	1.02932	0.759347		743.109	0.504611	0.485297	0.474689	0.434253	0.456261	0.437074	0.447774	0.438999	0.441507	0.432901	0.428653	0.421483	0.419482	0.414161	0.415681	0.417767	0.419972	0.414921	0.410167	0.392786	0.41422		778	0.01	0.0096	0.0105	0.00955	0.01095	0.0105	0.01055	0.0103	0.0107	0.0109	0.0101	0.00925	0.011	0.0103	0.0113	0.01145
100	0.0124832	0.0110436	0.0103693	0.0232119	1.29106	1.11844	1.02981	0.758307		743.547	0.505711	0.486898	0.475779	0.433184	0.458476	0.437225	0.448049	0.440852	0.443172	0.434567	0.428147	0.423136	0.422267	0.41421	0.417323	0.419449	0.421339	0.418175	0.412034	0.393111	0.416497		779	0.00995	0.0096	0.01045	0.0095	0.0109	0.01045	0.01045	0.0103	0.0107	0.01085	0.01005	0.00915	0.01095	0.0102	0.0113	0.01135
101	0.0124693	0.0110564	0.0103822	0.0233109	1.29187	1.11964	1.03075	0.757248		743.984	0.507956	0.488259	0.477086	0.434809	0.460155	0.439117	0.450728	0.442709	0.445171	0.438106	0.429345	0.425053	0.423754	0.416604	0.418383	0.421503	0.425146	0.419302	0.413948	0.394715	0.419117		780	0.0099	0.0096	0.0104	0.00945	0.01085	0.01035	0.01045	0.01025	0.0106	0.01085	0.01	0.00915	0.0109	0.0102	0.0112	0.01135
102	0.0125079	0.0110901	0.0104149	0.0232139	1.2894	1.11787	1.02867	0.758861		744.422	0.507752	0.489373	0.478334	0.435917	0.46204	0.439987	0.451858	0.444518	0.446099	0.437456	0.429393	0.425618	0.42582	0.416092	0.419976	0.422095	0.424828	0.420035	0.41626	0.394291	0.421137		781	0.00985	0.00955	0.0104	0.0094	0.0108	0.01035	0.01035	0.0102	0.0106	0.0108	0.00995	0.0091	0.0109	0.0102	0.0112	0.0113
103	0.012403	0.0111178	0.0104871	0.0231713	1.29365	1.11637	1.02431	0.762059		744.859	0.508186	0.49163	0.479554	0.438579	0.462687	0.441944	0.453683	0.445393	0.446089	0.438319	0.430255	0.426814	0.426478	0.41896	0.42021	0.42172	0.424062	0.417709	0.416434	0.394893	0.421569		782	0.0098	0.0095	0.0103	0.00935	0.01075	0.0103	0.01035	0.0102	0.0106	0.01075	0.0099	0.00905	0.0108	0.0102	0.0112	0.01125
104	0.0124059	0.0111535	0.0105287	0.023202	1.29441	1.11655	1.02362	0.762515		745.296	0.506717	0.491728	0.478805	0.437768	0.462495	0.44148	0.451628	0.443653	0.444447	0.436464	0.428932	0.425898	0.424811	0.417806	0.419636	0.421074	0.422094	0.416685	0.416008	0.395352	0.419929		783	0.00975	0.0094	0.0103	0.0093	0.0107	0.01025	0.01025	0.0101	0.0105	0.0107	0.00985	0.00905	0.0108	0.0101	0.0111	0.01125
105	0.0124109	0.0111772	0.010496	0.0230416	1.29367	1.11514	1.02546	0.765851		745.734	0.508352	0.492993	0.479338	0.440293	0.46149	0.440827	0.451158	0.44426	0.446757	0.439725	0.42987	0.426571	0.42495	0.419104	0.42105	0.420223	0.423656	0.417951	0.415412	0.396796	0.42029		784	0.0097	0.0094	0.01025	0.00925	0.01065	0.01025	0.01025	0.0101	0.0105	0.01065	0.00985	0.009	0.01075	0.0101	0.0111	0.01125
106	0.0124366	0.0111941	0.0105149	0.0231059	1.29387	1.11603	1.02543	0.764703		746.171	0.51029	0.492763	0.479398	0.439547	0.461662	0.441006	0.452477	0.444418	0.447672	0.439121	0.431221	0.426115	0.424313	0.419224	0.421452	0.421869	0.425731	0.420417	0.41708	0.397476	0.41955		785	0.0097	0.00935	0.0102	0.00925	0.01065	0.0102	0.01025	0.01	0.01045	0.0106	0.0098	0.00895	0.01075	0.0101	0.01105	0.01125
107	0.0124198	0.0111891	0.010502	0.0231119	1.29393	1.11587	1.0255	0.764356		746.608	0.513518	0.493573	0.483334	0.441841	0.463314	0.443169	0.455154	0.448222	0.450486	0.442601	0.433573	0.427919	0.427359	0.421162	0.424394	0.423843	0.427952	0.423275	0.419909	0.396925	0.422014		786	0.00965	0.0093	0.0102	0.0092	0.0106	0.01015	0.01015	0.01	0.0104	0.0106	0.0098	0.00895	0.01075	0.01	0.011	0.01115
108	0.0124366	0.0112109	0.0105129	0.0231891	1.2936	1.11541	1.02599	0.763317		747.045	0.514956	0.494383	0.485128	0.443474	0.464956	0.44571	0.457294	0.449691	0.450292	0.442756	0.434811	0.429853	0.428267	0.422509	0.424286	0.425947	0.429553	0.425196	0.42089	0.399024	0.422793		787	0.0096	0.0093	0.01015	0.00915	0.01055	0.01015	0.01015	0.01	0.0104	0.0106	0.00975	0.00895	0.0107	0.01	0.011	0.01115
109	0.0124366	0.0112228	0.0105129	0.0232287	1.29365	1.11481	1.02591	0.762257		747.483	0.516098	0.496457	0.487995	0.44491	0.466028	0.445594	0.458258	0.450788	0.452255	0.444235	0.436449	0.431713	0.429887	0.422743	0.426528	0.425836	0.429771	0.426553	0.421067	0.399041	0.425344		788	0.0096	0.00925	0.0101	0.0091	0.0105	0.01005	0.01015	0.01	0.01035	0.0106	0.0097	0.0089	0.0107	0.01	0.011	0.01115
110	0.0124663	0.0112307	0.0105386	0.023303	1.29294	1.11615	1.02605	0.761505		747.92	0.518573	0.50015	0.488926	0.445824	0.467479	0.445007	0.457889	0.451531	0.452606	0.444649	0.43825	0.432509	0.431101	0.423219	0.427118	0.426018	0.429243	0.427143	0.420294	0.400588	0.425977		789	0.00955	0.0092	0.0101	0.00905	0.01045	0.01005	0.01015	0.00995	0.01035	0.01055	0.0097	0.00885	0.0107	0.00995	0.011	0.01105
111	0.0124406	0.0112139	0.0105386	0.0233475	1.29544	1.11822	1.02597	0.760614		748.357	0.517402	0.50122	0.488458	0.445855	0.46729	0.445264	0.458458	0.450641	0.453264	0.446321	0.439395	0.431529	0.432553	0.42313	0.428457	0.427633	0.429323	0.425369	0.42169	0.400355	0.426867		790	0.0095	0.0092	0.01005	0.00905	0.0105	0.01005	0.01005	0.0099	0.0103	0.01055	0.0097	0.00885	0.01065	0.01	0.011	0.01105
112	0.0124525	0.0112079	0.0105426	0.0233119	1.29421	1.11817	1.02664	0.761485		748.794	0.518868	0.502609	0.488581	0.446822	0.46732	0.445951	0.458569	0.45102	0.453019	0.44674	0.440012	0.432513	0.432729	0.424176	0.427602	0.428506	0.429278	0.425395	0.421414	0.40177	0.425777		791	0.0095	0.0092	0.01005	0.00905	0.01045	0.01005	0.01005	0.0099	0.0103	0.0105	0.0097	0.00885	0.0106	0.01	0.011	0.01105
113	0.0124535	0.0112257	0.0105455	0.0233624	1.29462	1.11782	1.02713	0.760416		749.231	0.519582	0.504258	0.489324	0.448078	0.468701	0.446685	0.461794	0.450458	0.454936	0.448294	0.441428	0.432763	0.434305	0.425673	0.427721	0.428956	0.431237	0.425905	0.423384	0.403715	0.425009		792	0.0095	0.0092	0.01005	0.009	0.01045	0.01	0.01005	0.0099	0.0103	0.0105	0.0097	0.00885	0.0106	0.01	0.01095	0.0111
114	0.0124574	0.0112376	0.0105713	0.0234228	1.29466	1.11826	1.02648	0.759653		749.668	0.521315	0.50443	0.489702	0.447244	0.468593	0.446187	0.462097	0.450865	0.455022	0.448162	0.441128	0.434252	0.433277	0.425119	0.427169	0.427334	0.429301	0.426929	0.423102	0.403638	0.42402		793	0.0095	0.00915	0.01	0.00895	0.01035	0.00995	0.01	0.0098	0.01025	0.0105	0.00965	0.0088	0.0106	0.0099	0.0109	0.01105
115	0.0124931	0.0112752	0.010605	0.0235158	1.2936	1.11761	1.02618	0.758317		750.105	0.521873	0.504609	0.49019	0.447089	0.470703	0.447387	0.463162	0.452042	0.455415	0.449785	0.441384	0.43472	0.433092	0.426204	0.429065	0.427378	0.431074	0.426659	0.424071	0.403716	0.424286		794	0.0094	0.00915	0.01	0.00895	0.01035	0.00995	0.01	0.0098	0.0102	0.01045	0.00965	0.0088	0.0106	0.0099	0.0109	0.01105
116	0.0124832	0.0112644	0.0106	0.0235822	1.29377	1.11853	1.02617	0.756386		750.543	0.522165	0.505339	0.491583	0.448696	0.471101	0.448704	0.46322	0.454646	0.457542	0.450264	0.440906	0.437341	0.433091	0.427381	0.430302	0.428462	0.431598	0.427645	0.424022	0.404209	0.426085		795	0.00945	0.0091	0.01	0.00895	0.01035	0.00995	0.00995	0.0098	0.0102	0.0105	0.00965	0.00885	0.0106	0.0099	0.0109	0.01105
117	0.0124921	0.0112713	0.010605	0.0235475	1.29354	1.11894	1.02716	0.757881		750.98	0.524079	0.508164	0.494355	0.451648	0.474864	0.452325	0.464986	0.456818	0.461286	0.452862	0.442472	0.438748	0.436072	0.42982	0.432909	0.432074	0.435394	0.429679	0.425632	0.40615	0.428606		796	0.0094	0.0091	0.00995	0.0089	0.01035	0.00995	0.00995	0.0098	0.0102	0.01045	0.00965	0.0088	0.0106	0.0099	0.0109	0.01105
118	0.0125069	0.0112574	0.0106149	0.0237861	1.29302	1.11753	1.02756	0.75197		751.417	0.524695	0.509118	0.495074	0.452941	0.474811	0.451788	0.465478	0.457118	0.461961	0.453658	0.44407	0.438354	0.438024	0.430001	0.432135	0.433032	0.435973	0.430924	0.424878	0.407399	0.430973		797	0.0094	0.0091	0.00995	0.0089	0.01035	0.00995	0.00995	0.0098	0.0102	0.01045	0.0096	0.00875	0.01055	0.0099	0.0109	0.01105
119	0.012502	0.0112495	0.0106248	0.0238376	1.29327	1.12054	1.02638	0.750257		751.854	0.526138	0.508962	0.494317	0.451993	0.47475	0.451615	0.465685	0.45782	0.459686	0.453859	0.445698	0.437677	0.437127	0.429459	0.431604	0.434201	0.43748	0.431177	0.425851	0.406908	0.431127		798	0.0094	0.0091	0.00995	0.0089	0.01035	0.0099	0.00995	0.0098	0.01025	0.0105	0.00965	0.00875	0.0106	0.0099	0.0109	0.01105
120	0.0125158	0.0112653	0.0106465	0.0238178	1.29179	1.1201	1.02811	0.751089		752.29	0.526881	0.508947	0.495035	0.450155	0.473316	0.450114	0.463796	0.458045	0.458921	0.451826	0.445952	0.437956	0.435481	0.428387	0.431041	0.433827	0.437997	0.430984	0.424831	0.40611	0.429804		799	0.0094	0.00905	0.0099	0.00885	0.01035	0.0099	0.00995	0.0098	0.0102	0.01045	0.0096	0.00875	0.0106	0.0099	0.0109	0.01105
121	0.0124792	0.011202	0.0106119	0.0237941	1.29805	1.12879	1.02982	0.751287		752.727	0.528373	0.509406	0.495923	0.449525	0.474394	0.450753	0.463613	0.458595	0.460404	0.452112	0.445694	0.439989	0.435249	0.428602	0.43285	0.434324	0.438286	0.429928	0.427227	0.406303	0.429723		800	0.0094	0.0091	0.0099	0.00885	0.0103	0.00985	0.00995	0.0098	0.0102	0.0104	0.0096	0.00875	0.0106	0.0099	0.0109	0.01105
122	0.0125178	0.0112317	0.0106525	0.0238822	1.29207	1.12211	1.02728	0.749436		753.164	0.528713	0.511444	0.497922	0.450149	0.477463	0.454231	0.465078	0.459908	0.462788	0.453969	0.445772	0.440651	0.438148	0.43032	0.434631	0.434958	0.438942	0.431432	0.429199	0.407865	0.432414		801	0.00935	0.0091	0.00995	0.00885	0.0103	0.00985	0.0099	0.00975	0.0102	0.0104	0.0096	0.00875	0.01055	0.0099	0.0109	0.01105
123	0.0125356	0.0112406	0.0106733	0.0238951	1.2908	1.12189	1.02723	0.749792		753.601	0.531069	0.51341	0.499574	0.453794	0.480286	0.456111	0.46731	0.462635	0.463405	0.457502	0.447883	0.443568	0.441456	0.433728	0.436462	0.437617	0.440228	0.433982	0.432189	0.409913	0.43485		802	0.00935	0.00905	0.00995	0.00885	0.0103	0.00985	0.0099	0.0097	0.0102	0.01045	0.0096	0.00875	0.0106	0.0099	0.0109	0.0111
124	0.0125624	0.0112713	0.010703	0.0238762	1.29039	1.12163	1.02597	0.750535		754.038	0.533396	0.515259	0.500954	0.455894	0.481663	0.458564	0.471018	0.465745	0.464541	0.458932	0.447272	0.444242	0.44371	0.434842	0.437512	0.440042	0.442629	0.438519	0.433639	0.410998	0.435473		803	0.00935	0.0091	0.00995	0.00885	0.01025	0.00985	0.00995	0.0098	0.0102	0.01045	0.0096	0.00875	0.0106	0.0099	0.0109	0.01115
125	0.0124069	0.011102	0.0106139	0.0236792	1.29807	1.12872	1.0311	0.75404		754.475	0.534075	0.515792	0.499273	0.457286	0.480909	0.4566	0.469583	0.464921	0.464823	0.457654	0.44779	0.445667	0.443911	0.435623	0.436195	0.440277	0.442033	0.436758	0.431957	0.410547	0.434316		804	0.0093	0.009	0.0099	0.00885	0.0103	0.00985	0.00995	0.0098	0.0102	0.01045	0.0096	0.00875	0.0106	0.0099	0.0109	0.0111
126	0.0124505	0.0111465	0.0106842	0.0238347	1.29561	1.12407	1.03117	0.753139		754.912	0.534988	0.516539	0.499914	0.458381	0.481872	0.457249	0.470616	0.463179	0.465696	0.457884	0.447181	0.445161	0.444135	0.436446	0.437065	0.439166	0.442734	0.436397	0.430825	0.411276	0.435208		805	0.0093	0.009	0.0099	0.0088	0.01025	0.00985	0.00995	0.0098	0.0102	0.0104	0.00965	0.00875	0.0106	0.0099	0.0109	0.0111
127	0.0125822	0.0113951	0.010895	0.0245614	1.28156	1.10548	1.02312	0.74105		755.348	0.534935	0.51803	0.500873	0.458063	0.482815	0.457673	0.467218	0.463587	0.466389	0.460134	0.448705	0.444968	0.444805	0.43773	0.436893	0.438104	0.442978	0.435252	0.431118	0.41271	0.437405		806	0.0093	0.009	0.0099	0.0088	0.0103	0.00985	0.00995	0.0098	0.0102	0.01045	0.0096	0.00875	0.0106	0.00995	0.011	0.01115
128	0.0126465	0.0113554	0.0108921	0.0244505	1.27884	1.10865	1.02442	0.742851		755.785	0.538418	0.520124	0.505961	0.459163	0.485914	0.459455	0.470477	0.465153	0.46706	0.462491	0.451485	0.445268	0.447005	0.438272	0.439489	0.440187	0.445479	0.437281	0.434506	0.414905	0.439684		807	0.0093	0.009	0.0099	0.0088	0.01035	0.00985	0.00995	0.0098	0.0102	0.01045	0.0096	0.00875	0.01065	0.01	0.011	0.0111
129	0.0126515	0.0113901	0.010903	0.0243931	1.27965	1.1085	1.02159	0.742861		756.222	0.540464	0.522133	0.508906	0.460599	0.486266	0.460542	0.473096	0.467188	0.469201	0.463074	0.452671	0.446504	0.448492	0.439858	0.440653	0.441968	0.445782	0.438113	0.437643	0.416114	0.439793		808	0.00935	0.009	0.00995	0.0088	0.01035	0.0099	0.00995	0.0098	0.0102	0.0105	0.0096	0.00875	0.01065	0.01	0.011	0.0111
130	0.0126693	0.011396	0.0109307	0.0244188	1.27939	1.10837	1.02107	0.74297		756.659	0.54334	0.524283	0.508827	0.462864	0.487516	0.463286	0.477615	0.466789	0.470057	0.461972	0.454284	0.449427	0.449297	0.44101	0.44268	0.443361	0.446905	0.439096	0.438901	0.416528	0.440296		809	0.00935	0.00905	0.00995	0.0088	0.01035	0.0099	0.00995	0.0098	0.0102	0.0105	0.00965	0.00885	0.01065	0.01	0.011	0.01115
131	0.0126208	0.0114356	0.0109337	0.0244079	1.28094	1.1065	1.02084	0.743545		757.095	0.543899	0.526373	0.509821	0.463035	0.486473	0.466109	0.477949	0.468379	0.472597	0.463651	0.456101	0.452079	0.44834	0.441455	0.442549	0.44319	0.446361	0.441065	0.439297	0.417206	0.440587		810	0.0093	0.0091	0.00995	0.0088	0.01035	0.0099	0.00995	0.0098	0.0102	0.0105	0.0097	0.00885	0.0107	0.01	0.011	0.01115
132	0.0126436	0.011404	0.0109426	0.0244465	1.2801	1.11053	1.01943	0.741535		757.532	0.545273	0.52738	0.51067	0.463053	0.488609	0.467391	0.479025	0.470342	0.474153	0.467026	0.4587	0.452521	0.449732	0.44143	0.443806	0.443935	0.448143	0.442241	0.439363	0.41975	0.442719		811	0.00935	0.0091	0.01	0.0088	0.01035	0.00985	0.00995	0.0098	0.0102	0.0105	0.00965	0.00885	0.0107	0.01005	0.011	0.01115
133	0.0127208	0.0113713	0.0109386	0.0242099	1.27451	1.10838	1.01734	0.74499		757.968	0.546846	0.530478	0.515076	0.464933	0.490935	0.468499	0.480675	0.474355	0.477889	0.470992	0.461082	0.454381	0.452959	0.442123	0.44629	0.44733	0.449678	0.444942	0.441156	0.42162	0.445137		812	0.00935	0.0091	0.01	0.0088	0.01035	0.00995	0.00995	0.0098	0.0103	0.0105	0.0097	0.00885	0.0107	0.01005	0.011	0.01115
134	0.0128079	0.0114594	0.0110109	0.0242376	1.27355	1.10791	1.0156	0.745198		758.405	0.548527	0.530507	0.516008	0.465649	0.492766	0.468284	0.482232	0.474237	0.478591	0.472339	0.459826	0.453306	0.454044	0.444702	0.449333	0.449414	0.451936	0.445448	0.441118	0.422823	0.445456		813	0.00935	0.0091	0.01	0.0088	0.01035	0.00995	0.00995	0.0098	0.0103	0.0105	0.0097	0.00885	0.01075	0.01005	0.01105	0.01115
135	0.0127634	0.0114327	0.0109812	0.0241554	1.27407	1.10716	1.01671	0.746703		758.842	0.550372	0.534306	0.517064	0.466902	0.495661	0.469855	0.483285	0.475807	0.478184	0.473123	0.462239	0.454664	0.455548	0.446651	0.45159	0.450593	0.453383	0.447762	0.443724	0.421558	0.446481		814	0.00935	0.0091	0.01	0.0088	0.01035	0.00995	0.01	0.0098	0.0103	0.0106	0.00975	0.00885	0.01075	0.01005	0.0111	0.01115
136	0.012803	0.0114832	0.0109881	0.0242347	1.27398	1.10586	1.01593	0.744515		759.278	0.55103	0.533516	0.51728	0.466533	0.49695	0.470845	0.482607	0.47544	0.478336	0.472333	0.462731	0.455199	0.454868	0.446899	0.451575	0.450839	0.453387	0.446527	0.44495	0.421101	0.445864		815	0.0094	0.0091	0.01	0.0088	0.01035	0.00995	0.01	0.00985	0.0103	0.0106	0.00975	0.00885	0.01075	0.0101	0.01105	0.01115
137	0.0127535	0.0115842	0.0110337	0.0241089	1.27657	1.10187	1.01281	0.748297		759.715	0.551669	0.534452	0.518943	0.470199	0.498362	0.471696	0.484277	0.477424	0.480021	0.473063	0.464658	0.458169	0.456106	0.448744	0.45215	0.453161	0.455702	0.447838	0.446325	0.421989	0.448089		816	0.0094	0.0091	0.01	0.0088	0.01045	0.00995	0.01005	0.0099	0.0103	0.01065	0.0098	0.0089	0.0108	0.0101	0.0111	0.01125
138	0.0127951	0.0115475	0.0110079	0.0241356	1.27609	1.1051	1.01163	0.745218		760.151	0.553128	0.534135	0.52093	0.470684	0.498047	0.472129	0.484906	0.477415	0.480975	0.473315	0.463209	0.458278	0.457204	0.448478	0.451296	0.454282	0.455162	0.446783	0.445484	0.42252	0.449019		817	0.00945	0.0091	0.01005	0.0088	0.01045	0.01	0.01005	0.0099	0.01035	0.01065	0.0098	0.0089	0.01085	0.0101	0.0111	0.01125
139	0.012898	0.0117099	0.0110822	0.0240356	1.27052	1.09577	1.00555	0.746446		760.588	0.553265	0.535749	0.524238	0.472398	0.497609	0.472478	0.485567	0.478918	0.480496	0.473283	0.464082	0.459566	0.458633	0.450824	0.451178	0.454696	0.456966	0.448313	0.445552	0.423785	0.450293		818	0.00945	0.00915	0.01005	0.00885	0.01045	0.01005	0.0101	0.0099	0.0104	0.0107	0.0098	0.00895	0.0109	0.0101	0.0111	0.0113
140	0.012996	0.0116812	0.0110822	0.0242347	1.2615	1.09442	1.00471	0.740109		761.024	0.557718	0.537163	0.525097	0.473746	0.498159	0.475868	0.487492	0.480434	0.48082	0.474863	0.464573	0.461149	0.460932	0.450168	0.452363	0.455441	0.455908	0.448906	0.447515	0.425119	0.450924		819	0.0095	0.0092	0.0101	0.00885	0.01045	0.01005	0.0101	0.01	0.0104	0.0107	0.00985	0.00895	0.0109	0.01015	0.0111	0.01135
141	0.0130149	0.0117653	0.0111366	0.0242297	1.25833	1.08855	1.00262	0.740356		761.46	0.558115	0.539755	0.524895	0.477136	0.500498	0.477979	0.490382	0.481247	0.484956	0.477064	0.467037	0.463681	0.462028	0.452611	0.453149	0.457155	0.457532	0.450949	0.450652	0.427499	0.452338		820	0.0095	0.0092	0.0101	0.00885	0.0105	0.01005	0.01015	0.01	0.0104	0.0107	0.00985	0.00895	0.0109	0.0102	0.0111	0.01135
142	0.0130911	0.0117505	0.0111584	0.0244079	1.24626	1.0788	0.999069	0.734545		761.897	0.563346	0.544182	0.527901	0.480594	0.505298	0.483292	0.49512	0.483888	0.48925	0.481794	0.470352	0.466012	0.464192	0.45581	0.456889	0.461148	0.459852	0.455037	0.453112	0.430582	0.455665		821	0.0095	0.0092	0.01015	0.00885	0.01055	0.01005	0.01015	0.01	0.0104	0.0107	0.00985	0.00895	0.0109	0.0102	0.0112	0.0114
143	0.0133099	0.0119951	0.0113465	0.024605	1.24004	1.07308	0.991931	0.731158		762.333	0.565552	0.54937	0.5301	0.481031	0.508964	0.484072	0.496819	0.486428	0.491101	0.483677	0.473463	0.467841	0.465018	0.457812	0.458021	0.462131	0.463281	0.457442	0.45556	0.4314	0.457772		822	0.0095	0.00925	0.0102	0.0089	0.01055	0.01005	0.01015	0.01	0.0105	0.0107	0.0099	0.00905	0.01095	0.0102	0.0112	0.01145
144	0.0130812	0.0118663	0.0112218	0.0244446	1.25745	1.08651	0.99898	0.73604		762.769	0.570497	0.552082	0.534842	0.481988	0.51148	0.485745	0.498504	0.49103	0.491923	0.484964	0.475496	0.470524	0.467008	0.458964	0.461055	0.464563	0.467217	0.460436	0.456405	0.433534	0.460597		823	0.00955	0.0093	0.0102	0.00895	0.01055	0.0101	0.01015	0.01	0.0105	0.0108	0.00995	0.00905	0.01095	0.0103	0.0113	0.0115
145	0.013103	0.0117168	0.0111475	0.0243634	1.25358	1.09369	0.998782	0.735168		763.206	0.571686	0.551919	0.535273	0.48383	0.511288	0.484743	0.499676	0.491121	0.492985	0.485519	0.475627	0.470145	0.468641	0.458365	0.461374	0.463479	0.467608	0.460014	0.457021	0.433812	0.461742		824	0.00955	0.0093	0.0102	0.00895	0.01055	0.01015	0.01015	0.01005	0.0105	0.0108	0.00995	0.00905	0.01095	0.0103	0.0113	0.01155
146	0.0132416	0.0119267	0.0112366	0.0244525	1.24449	1.08136	0.995228	0.73395		763.642	0.573761	0.553254	0.537858	0.486951	0.514034	0.486598	0.503004	0.494072	0.495626	0.488625	0.477619	0.472436	0.471138	0.46203	0.46473	0.4661	0.468983	0.46167	0.458177	0.436621	0.465827		825	0.00955	0.0093	0.01025	0.009	0.0106	0.01015	0.01025	0.0101	0.0105	0.01085	0.00995	0.00905	0.011	0.01035	0.0113	0.01155
147	0.0130099	0.011701	0.0111772	0.024397	1.2561	1.09457	1.00067	0.736644		764.078	0.574695	0.555274	0.540576	0.489133	0.515711	0.490309	0.504591	0.496065	0.498179	0.489021	0.479766	0.474291	0.472169	0.46498	0.467054	0.466829	0.469439	0.463243	0.459248	0.43821	0.466197		826	0.0096	0.00935	0.0103	0.00905	0.01065	0.01015	0.01025	0.0101	0.01055	0.01085	0.01	0.00915	0.01105	0.0104	0.0114	0.0116
148	0.0130406	0.0118049	0.011195	0.0244614	1.25631	1.09497	1.00055	0.736495		764.514	0.579448	0.560825	0.545038	0.49252	0.521443	0.494079	0.509175	0.501591	0.502097	0.49281	0.484334	0.479425	0.474878	0.469367	0.471504	0.470805	0.474524	0.468989	0.463357	0.441031	0.467993		827	0.00965	0.0094	0.0103	0.00905	0.01065	0.0102	0.01025	0.0101	0.0106	0.0109	0.01	0.00915	0.0111	0.01045	0.01145	0.01165
149	0.0129406	0.0117079	0.0111228	0.0243188	1.25903	1.09569	1.00063	0.737703		764.951	0.581816	0.563436	0.548352	0.494519	0.523709	0.498641	0.51014	0.503524	0.505609	0.494567	0.487502	0.482466	0.476363	0.470221	0.473934	0.472282	0.475554	0.472562	0.465963	0.443308	0.469748		828	0.00965	0.0094	0.0104	0.0091	0.0107	0.01025	0.0103	0.0102	0.0106	0.0109	0.0101	0.00925	0.01115	0.0105	0.0115	0.01175
150	0.0131802	0.0119129	0.0112772	0.0244287	1.24016	1.07767	0.99299	0.733436		765.387	0.588204	0.568905	0.55202	0.499006	0.527124	0.501315	0.513743	0.507384	0.508002	0.500184	0.491317	0.485127	0.480597	0.473132	0.477013	0.47674	0.479667	0.477085	0.470366	0.446513	0.474046		829	0.0097	0.00945	0.0104	0.00915	0.01075	0.01025	0.01035	0.0102	0.0107	0.01095	0.01015	0.00925	0.01125	0.0106	0.0116	0.0118
151	0.013103	0.0119218	0.0112594	0.0243762	1.25294	1.0878	0.997634	0.737505		765.823	0.590204	0.570018	0.553678	0.500604	0.527645	0.503883	0.514552	0.50829	0.510169	0.501708	0.492318	0.485728	0.482137	0.474363	0.476106	0.478826	0.480105	0.477714	0.472259	0.447346	0.476474		830	0.00975	0.0095	0.01045	0.0092	0.01075	0.01035	0.0104	0.0103	0.0107	0.011	0.01015	0.00925	0.0113	0.0106	0.0116	0.01185
152	0.0130624	0.0118495	0.0111693	0.0241723	1.25182	1.08836	0.998178	0.738584		766.259	0.594033	0.574844	0.55758	0.50424	0.531454	0.505679	0.518114	0.512312	0.514358	0.504392	0.495592	0.489478	0.486649	0.477865	0.478641	0.48306	0.483004	0.48131	0.475116	0.449932	0.477162		831	0.00975	0.0095	0.0105	0.00925	0.01085	0.01035	0.01045	0.0103	0.0108	0.0111	0.01025	0.00935	0.01135	0.0107	0.0117	0.0119
153	0.0131277	0.0119337	0.0112297	0.0241366	1.2473	1.08125	0.995347	0.738327		766.695	0.597576	0.577327	0.560603	0.506763	0.535062	0.509025	0.521944	0.515804	0.517331	0.508266	0.49777	0.493597	0.488105	0.48079	0.481709	0.485746	0.486538	0.482469	0.477848	0.452483	0.478928		832	0.0098	0.0096	0.01055	0.00925	0.01085	0.01045	0.0105	0.01035	0.01085	0.01115	0.0103	0.0094	0.0114	0.0107	0.0117	0.012
154	0.0132475	0.012005	0.0113505	0.0244495	1.24625	1.08511	0.994505	0.734149		767.131	0.601529	0.581217	0.563097	0.509303	0.537515	0.510882	0.524689	0.518112	0.519898	0.509678	0.500917	0.495639	0.491948	0.483148	0.484622	0.487397	0.489031	0.484064	0.479289	0.45539	0.480477		833	0.00985	0.0096	0.0106	0.0093	0.01095	0.0105	0.01055	0.0104	0.0109	0.0112	0.01035	0.00945	0.01145	0.0108	0.0118	0.01205
155	0.013097	0.0118267	0.0111871	0.024101	1.25459	1.0924	0.99802	0.739059		767.567	0.604733	0.583819	0.566046	0.513755	0.538918	0.513652	0.52794	0.521169	0.52187	0.512053	0.502156	0.496253	0.494018	0.484757	0.48607	0.488679	0.49401	0.483667	0.480008	0.457653	0.483652		834	0.0099	0.0096	0.0106	0.00935	0.011	0.01055	0.0106	0.01045	0.0109	0.01125	0.0104	0.0095	0.0115	0.0108	0.0118	0.01205
156	0.0131782	0.0119079	0.0112446	0.0242832	1.24821	1.08769	0.996881	0.736238		768.003	0.60746	0.586673	0.570016	0.518583	0.541873	0.515231	0.530292	0.522825	0.525248	0.513587	0.505183	0.498368	0.496938	0.486667	0.487176	0.490409	0.496398	0.486667	0.482902	0.460105	0.486699		835	0.00995	0.00965	0.0107	0.0094	0.01105	0.01055	0.01065	0.0105	0.011	0.0113	0.01045	0.00955	0.01155	0.01085	0.0119	0.0121
157	0.0131723	0.0119149	0.0113416	0.0245267	1.25275	1.0923	0.995277	0.733802		768.439	0.610862	0.58897	0.573695	0.52219	0.545321	0.517384	0.533517	0.527552	0.52802	0.518464	0.508305	0.501648	0.49805	0.489257	0.490273	0.49295	0.498948	0.488137	0.485174	0.462487	0.489908		836	0.01	0.0097	0.0107	0.00945	0.01105	0.01065	0.0107	0.01055	0.01105	0.01135	0.0105	0.0096	0.0116	0.0109	0.0119	0.01215
158	0.0131693	0.0119149	0.0112911	0.0245594	1.24792	1.08769	0.994822	0.732871		768.875	0.616811	0.59388	0.579183	0.524774	0.551199	0.52218	0.537847	0.530654	0.531044	0.523397	0.512982	0.505645	0.501492	0.493336	0.495381	0.493527	0.500768	0.493169	0.489087	0.464158	0.493137		837	0.01005	0.0097	0.0108	0.00945	0.0111	0.01065	0.01075	0.0106	0.0111	0.0114	0.0105	0.00965	0.01165	0.011	0.012	0.0122
159	0.0131099	0.0118455	0.0112376	0.0244723	1.24881	1.08827	0.994139	0.732921		769.311	0.620852	0.597937	0.583437	0.526014	0.55488	0.524679	0.541166	0.534436	0.533197	0.527976	0.51582	0.508271	0.503885	0.49621	0.49764	0.496377	0.503568	0.495781	0.490624	0.466756	0.496496		838	0.01005	0.0098	0.0108	0.0095	0.01115	0.01065	0.01075	0.0106	0.0111	0.0114	0.01055	0.00965	0.0117	0.011	0.012	0.01225
160	0.0131168	0.0118822	0.0112515	0.0244079	1.24754	1.08233	0.991634	0.732505		769.747	0.625353	0.60356	0.589737	0.530482	0.559942	0.530554	0.545499	0.538102	0.537863	0.531095	0.518305	0.5123	0.509532	0.500163	0.500974	0.500855	0.507799	0.500791	0.494468	0.469892	0.500561		839	0.0101	0.0098	0.01085	0.00955	0.01115	0.01075	0.0108	0.01065	0.0111	0.01145	0.01055	0.00965	0.0117	0.011	0.0121	0.01225
161	0.013501	0.0124099	0.0115119	0.0247693	1.22704	1.05428	0.983178	0.726802		770.183	0.627919	0.607074	0.59139	0.533015	0.562334	0.533087	0.548762	0.540885	0.541393	0.532944	0.520174	0.516236	0.512337	0.502799	0.502958	0.506802	0.511574	0.50353	0.498289	0.473306	0.503498		840	0.0101	0.0098	0.01085	0.00955	0.01115	0.01075	0.0108	0.0107	0.0111	0.0115	0.01055	0.0097	0.01175	0.0111	0.0121	0.01235
162	0.0135832	0.0123178	0.0115129	0.0247812	1.22896	1.06445	0.981644	0.725446		770.619	0.632935	0.610471	0.594058	0.535103	0.564569	0.538013	0.551406	0.542803	0.544349	0.534429	0.522686	0.518182	0.514852	0.505027	0.504393	0.509579	0.51329	0.507541	0.500769	0.474634	0.505051		841	0.0101	0.00985	0.0109	0.00955	0.01125	0.01075	0.0108	0.0107	0.01115	0.0115	0.0106	0.00975	0.0118	0.0111	0.0121	0.01235
163	0.0137208	0.0123386	0.0114644	0.0246842	1.2178	1.05589	0.978307	0.723139		771.055	0.6366	0.613956	0.597685	0.538017	0.569355	0.540139	0.554312	0.545301	0.54656	0.536109	0.527249	0.520717	0.515768	0.508025	0.506489	0.511754	0.515744	0.509347	0.503424	0.478064	0.506956		842	0.0101	0.0099	0.0109	0.00955	0.01125	0.01075	0.01085	0.0107	0.0112	0.01155	0.01065	0.00975	0.01185	0.0111	0.0121	0.0124
164	0.013397	0.0121049	0.0113277	0.0244198	1.23722	1.07113	0.985208	0.730119		771.49	0.64032	0.617925	0.602214	0.543717	0.574521	0.544152	0.557369	0.549664	0.550155	0.539813	0.531276	0.523246	0.517782	0.510679	0.510869	0.515113	0.518812	0.511645	0.506165	0.482265	0.510124		843	0.01015	0.0099	0.0109	0.00955	0.01125	0.01075	0.01085	0.0107	0.0112	0.01155	0.0107	0.00975	0.01185	0.0111	0.01215	0.0124
165	0.0134277	0.0121614	0.011404	0.0245079	1.23597	1.07003	0.983307	0.729208		771.926	0.643554	0.620396	0.605895	0.548044	0.580105	0.548567	0.56432	0.554284	0.556749	0.543906	0.534233	0.5269	0.522793	0.515491	0.516578	0.518258	0.520676	0.513961	0.510211	0.486443	0.513327		844	0.01015	0.0099	0.01095	0.00955	0.01125	0.01085	0.01085	0.0107	0.0113	0.0116	0.0107	0.00985	0.0119	0.0112	0.0122	0.01245
166	0.0134683	0.0121931	0.0113921	0.0245386	1.23651	1.07083	0.983782	0.728604		772.362	0.649495	0.625825	0.609917	0.553552	0.58481	0.555044	0.569292	0.559203	0.56091	0.550496	0.538018	0.531652	0.527643	0.51892	0.521658	0.523285	0.524817	0.519158	0.515443	0.490066	0.518531		845	0.01015	0.0099	0.01095	0.0096	0.01125	0.01085	0.0109	0.0108	0.0113	0.01165	0.01075	0.00985	0.0119	0.0112	0.0122	0.01245
167	0.0134743	0.0121327	0.0114099	0.0246129	1.23692	1.0725	0.983188	0.726594		772.797	0.653579	0.626695	0.612881	0.556888	0.585205	0.558274	0.572175	0.56126	0.56225	0.551502	0.539628	0.533593	0.530741	0.522416	0.521608	0.523383	0.526036	0.521592	0.517371	0.491026	0.519454		846	0.0102	0.0099	0.01095	0.00965	0.01135	0.01085	0.01095	0.0108	0.0113	0.01165	0.01075	0.00985	0.0119	0.0112	0.0122	0.01245
168	0.0133634	0.0120426	0.0112842	0.0243455	1.23865	1.07336	0.985723	0.730287		773.233	0.657179	0.634516	0.617265	0.562886	0.589632	0.563186	0.574843	0.565181	0.564777	0.556223	0.544955	0.5372	0.533061	0.524871	0.523755	0.526367	0.531233	0.524895	0.520384	0.494215	0.524262		847	0.0102	0.00995	0.01105	0.00965	0.01135	0.01095	0.011	0.01085	0.01135	0.01165	0.0108	0.00985	0.01195	0.0112	0.0123	0.0125
169	0.0134743	0.0121554	0.0114198	0.0245139	1.23415	1.06928	0.981921	0.727149		773.669	0.660671	0.639722	0.62107	0.566166	0.592176	0.567196	0.579361	0.568701	0.568835	0.559513	0.548765	0.540861	0.536505	0.527745	0.528085	0.528244	0.534184	0.528109	0.522723	0.497798	0.526248		848	0.01025	0.01	0.01105	0.00965	0.01145	0.01095	0.011	0.0109	0.0114	0.0117	0.0108	0.00985	0.012	0.0113	0.0123	0.0125
170	0.0132277	0.0119178	0.0112752	0.0241683	1.24221	1.07605	0.987604	0.732426		774.104	0.666709	0.646248	0.627381	0.56948	0.598657	0.570463	0.58473	0.572858	0.575111	0.565983	0.553095	0.545181	0.541834	0.530509	0.53219	0.534221	0.538336	0.53131	0.528082	0.500983	0.531183		849	0.01025	0.01	0.0111	0.00965	0.01145	0.01095	0.011	0.0109	0.0114	0.0117	0.0108	0.0099	0.012	0.0113	0.0123	0.0125
171	0.013302	0.0119663	0.0114356	0.0244842	1.24443	1.0814	0.985376	0.729198		774.54	0.671864	0.647824	0.630127	0.57101	0.602659	0.572008	0.584772	0.575333	0.577661	0.566853	0.556805	0.547707	0.545023	0.531902	0.536004	0.536994	0.540969	0.534254	0.530857	0.502827	0.533779		850	0.0103	0.01	0.0111	0.0097	0.01145	0.01095	0.011	0.0109	0.0114	0.0117	0.01085	0.0099	0.012	0.0113	0.0123	0.01255
172	0.0132059	0.0118743	0.0113158	0.0242406	1.24715	1.08335	0.988168	0.732842		774.976	0.677883	0.650276	0.633942	0.573989	0.605924	0.574455	0.58763	0.578768	0.580719	0.570395	0.559273	0.550758	0.547393	0.535047	0.537646	0.540632	0.544305	0.536169	0.533839	0.505253	0.536927		851	0.0103	0.01	0.0111	0.0097	0.01145	0.01095	0.01105	0.0109	0.0114	0.01175	0.01085	0.00995	0.01205	0.0113	0.0123	0.0126
173	0.0132614	0.0119564	0.0113931	0.0244733	1.24374	1.07942	0.987149	0.730178		775.411	0.679418	0.652633	0.63577	0.576592	0.608291	0.577081	0.588889	0.582161	0.58194	0.573564	0.562672	0.552363	0.548333	0.537038	0.540856	0.543529	0.548396	0.539862	0.533954	0.508542	0.538545		852	0.0103	0.01005	0.0111	0.0097	0.01145	0.01095	0.01105	0.0109	0.0114	0.01175	0.01085	0.00995	0.0121	0.01135	0.0124	0.0126
174	0.0131851	0.0118277	0.0112673	0.0241129	1.24703	1.08361	0.988129	0.733238		775.847	0.682003	0.654625	0.639924	0.579208	0.610712	0.580011	0.593413	0.585405	0.584098	0.576759	0.562507	0.555633	0.550161	0.539996	0.541634	0.547027	0.548248	0.540382	0.53613	0.511405	0.540744		853	0.0103	0.0101	0.0111	0.0097	0.01145	0.01095	0.01105	0.0109	0.0114	0.0118	0.0109	0.00995	0.0121	0.01135	0.0124	0.01265
175	0.013201	0.0118663	0.0113545	0.0243386	1.25526	1.08999	0.988842	0.731554		776.282	0.685431	0.660864	0.644276	0.583607	0.617265	0.582843	0.597838	0.587124	0.587833	0.579263	0.567334	0.558646	0.553127	0.542767	0.544068	0.549343	0.552023	0.543895	0.538786	0.514487	0.543264		854	0.0103	0.0101	0.01115	0.0097	0.01145	0.01105	0.01105	0.0109	0.0114	0.0118	0.01095	0.01	0.01215	0.01135	0.0124	0.0127
176	0.0131545	0.0118129	0.0113119	0.0239911	1.25497	1.09026	0.989287	0.737099		776.718	0.691828	0.666341	0.649575	0.587543	0.620507	0.588884	0.602117	0.590855	0.592835	0.581873	0.570336	0.561677	0.556172	0.547435	0.546812	0.550976	0.555415	0.547214	0.543389	0.518445	0.547584		855	0.0103	0.0101	0.0112	0.0097	0.0115	0.01105	0.0111	0.01095	0.01145	0.01185	0.01095	0.01005	0.01215	0.0114	0.0124	0.0127
177	0.013203	0.0118901	0.0113614	0.0242574	1.24779	1.08216	0.986762	0.731723		777.153	0.696594	0.673306	0.65578	0.593991	0.625047	0.593257	0.607688	0.596106	0.596564	0.585331	0.575044	0.566274	0.559697	0.552032	0.551116	0.555071	0.561111	0.551906	0.547524	0.521291	0.550477		856	0.01035	0.0101	0.0112	0.0097	0.01155	0.01105	0.01115	0.011	0.0115	0.01185	0.01095	0.01005	0.01215	0.0114	0.0124	0.01275
178	0.0132743	0.0119238	0.0114267	0.0244653	1.23998	1.07479	0.983861	0.728465		777.588	0.696735	0.67325	0.65658	0.595558	0.624717	0.596336	0.608047	0.598804	0.597719	0.585348	0.574887	0.56577	0.562146	0.553799	0.551528	0.557045	0.561565	0.552762	0.547967	0.521394	0.552282		857	0.0104	0.0101	0.01125	0.00975	0.01155	0.01105	0.01115	0.011	0.0115	0.01195	0.011	0.01005	0.0122	0.01145	0.01245	0.0128
179	0.013101	0.0118069	0.0113772	0.0242297	1.25234	1.08434	0.98795	0.735366		778.024	0.698696	0.677273	0.659131	0.598379	0.630152	0.599407	0.611201	0.601706	0.600239	0.588052	0.576799	0.568921	0.56528	0.555808	0.554498	0.560344	0.562008	0.555024	0.550519	0.522552	0.554514		858	0.0104	0.01015	0.0113	0.00975	0.01155	0.01115	0.0112	0.011	0.0116	0.01195	0.011	0.01005	0.0122	0.0115	0.0125	0.0128
180	0.0129723	0.0116683	0.0113218	0.0240921	1.26817	1.09629	0.987515	0.737178		778.459	0.703282	0.678346	0.659325	0.6003	0.630828	0.602833	0.613728	0.602096	0.604018	0.592824	0.579858	0.570477	0.568022	0.559198	0.557849	0.561825	0.564053	0.557111	0.552319	0.5255	0.55799		859	0.0104	0.0102	0.0113	0.0098	0.01165	0.01115	0.0112	0.0111	0.0116	0.01195	0.01105	0.01005	0.01225	0.0115	0.0125	0.01285
181	0.012996	0.0117891	0.0113228	0.0240455	1.25634	1.08245	0.985822	0.737238		778.895	0.70953	0.681845	0.664269	0.603732	0.637134	0.605601	0.618552	0.605994	0.608169	0.599491	0.583124	0.575364	0.56938	0.562822	0.562178	0.565885	0.567574	0.561	0.556029	0.53008	0.56067		860	0.01045	0.0102	0.0113	0.00985	0.01165	0.01115	0.0112	0.0111	0.0116	0.01195	0.01105	0.01015	0.01225	0.01155	0.01255	0.0129
182	0.0130663	0.0118901	0.011401	0.0241089	1.2529	1.07989	0.982802	0.736495		779.33	0.714075	0.684759	0.667582	0.606408	0.640102	0.608448	0.622572	0.608974	0.610174	0.603347	0.586343	0.579399	0.571842	0.56507	0.564882	0.569433	0.572227	0.563046	0.557631	0.533086	0.563203		861	0.01045	0.0102	0.01135	0.00985	0.01165	0.01115	0.01125	0.0111	0.0116	0.01195	0.01105	0.01015	0.01225	0.0116	0.0126	0.0129
183	0.0130545	0.0118158	0.0113931	0.0241277	1.25809	1.09062	0.982446	0.735782		779.765	0.716394	0.688949	0.670506	0.610953	0.644275	0.611838	0.625448	0.613131	0.612638	0.604654	0.588773	0.581925	0.575007	0.566498	0.567007	0.572124	0.57525	0.566851	0.5607	0.535449	0.564923		862	0.0105	0.01025	0.01135	0.00985	0.01165	0.01115	0.01125	0.01115	0.0116	0.012	0.01105	0.01015	0.0123	0.01165	0.0126	0.01295
184	0.0129733	0.0118059	0.0114257	0.0242703	1.27103	1.09774	0.982257	0.734406		780.2	0.720273	0.692085	0.67352	0.61353	0.646193	0.614758	0.627307	0.615415	0.613937	0.606066	0.59304	0.583026	0.578395	0.568811	0.570845	0.575046	0.576807	0.568631	0.563757	0.536719	0.56813		863	0.0105	0.0103	0.0114	0.0099	0.01175	0.01125	0.0113	0.0112	0.0117	0.01205	0.01115	0.01015	0.01235	0.0117	0.0127	0.013
185	0.012998	0.0118485	0.0114505	0.0243119	1.26347	1.0916	0.980584	0.733347		780.635	0.72297	0.695065	0.675984	0.61795	0.649989	0.617285	0.630885	0.618733	0.615922	0.608586	0.597256	0.58523	0.582184	0.571301	0.573243	0.578238	0.578653	0.571442	0.568443	0.539121	0.571497		864	0.01055	0.0103	0.0114	0.00995	0.01175	0.01125	0.01135	0.0112	0.0117	0.01205	0.01115	0.0102	0.0124	0.0117	0.0127	0.01305
186	0.0130337	0.0119257	0.0113871	0.0241327	1.25154	1.07773	0.982	0.735149		781.071	0.728301	0.70054	0.682265	0.620754	0.656441	0.62066	0.634607	0.623388	0.619374	0.611612	0.601201	0.589614	0.585498	0.574522	0.577407	0.581045	0.58313	0.573785	0.572217	0.542363	0.574789		865	0.01055	0.01035	0.0115	0.01	0.01175	0.01125	0.01135	0.0112	0.0117	0.0121	0.0112	0.01025	0.0125	0.01175	0.0128	0.0131
187	0.0131079	0.0120069	0.0114327	0.024199	1.24698	1.07353	0.980624	0.734198		781.506	0.7331	0.705296	0.685393	0.623918	0.659441	0.623832	0.63855	0.627119	0.623479	0.614261	0.604384	0.594742	0.587823	0.576965	0.579091	0.582276	0.585783	0.577232	0.574949	0.544651	0.578989		866	0.0106	0.0104	0.0115	0.01005	0.0118	0.0113	0.0114	0.0112	0.0118	0.01215	0.01125	0.0103	0.01255	0.0118	0.01285	0.01315
188	0.0132455	0.0121337	0.0115317	0.0241545	1.23864	1.06845	0.976762	0.734842		781.941	0.737531	0.710308	0.690291	0.62693	0.664267	0.627933	0.640706	0.629956	0.627918	0.616721	0.606803	0.597119	0.589796	0.579501	0.581987	0.585515	0.590353	0.580873	0.576137	0.546876	0.580818		867	0.0106	0.0104	0.0115	0.01005	0.01185	0.01135	0.0114	0.01125	0.0118	0.0122	0.0113	0.01035	0.01255	0.0119	0.0129	0.0132
189	0.0137396	0.0124891	0.0117871	0.0248891	1.21928	1.0567	0.969168	0.718792		782.376	0.742232	0.714568	0.694079	0.630054	0.66691	0.631105	0.646272	0.632966	0.632424	0.619746	0.61046	0.599815	0.592765	0.583235	0.583973	0.589029	0.592593	0.583565	0.578502	0.549268	0.584837		868	0.01065	0.01045	0.0116	0.0101	0.01185	0.0114	0.01145	0.0113	0.01185	0.01225	0.01135	0.0104	0.0126	0.0119	0.01295	0.01325
190	0.0137723	0.0124713	0.0117644	0.0243713	1.21195	1.05105	0.962842	0.726713		782.811	0.745174	0.720353	0.697857	0.634646	0.669831	0.635039	0.649716	0.637231	0.635376	0.623363	0.613431	0.601496	0.595862	0.585899	0.588037	0.592264	0.596381	0.585224	0.581633	0.55227	0.587691		869	0.0107	0.0105	0.0116	0.01015	0.01195	0.01145	0.0115	0.0114	0.0119	0.0123	0.01145	0.01045	0.0127	0.01195	0.013	0.0133
191	0.0135723	0.0122356	0.0116812	0.0245683	1.22887	1.06693	0.972149	0.724693		783.246	0.75002	0.723483	0.703495	0.638007	0.67244	0.638747	0.655302	0.64177	0.640416	0.628914	0.617807	0.605432	0.599457	0.591167	0.590128	0.593915	0.59841	0.588097	0.584098	0.556026	0.591545		870	0.01075	0.0105	0.0117	0.0102	0.01195	0.01145	0.01155	0.0114	0.012	0.01235	0.01145	0.01055	0.01275	0.012	0.01305	0.0134
192	0.0134277	0.0121653	0.0116574	0.0243693	1.23539	1.07007	0.972752	0.72899		783.681	0.752728	0.725633	0.705343	0.639619	0.675651	0.641892	0.656856	0.643568	0.641751	0.63253	0.619108	0.607559	0.603216	0.592399	0.592005	0.595703	0.600848	0.590518	0.586175	0.557782	0.592579		871	0.01075	0.01055	0.01175	0.01025	0.01205	0.01155	0.0116	0.0115	0.012	0.0124	0.01155	0.01055	0.0128	0.0121	0.0131	0.01345
193	0.0132139	0.0119347	0.0115069	0.0241188	1.23772	1.07229	0.975653	0.733406		784.116	0.755992	0.728302	0.710553	0.641414	0.681123	0.645601	0.6608	0.646766	0.644318	0.636636	0.621296	0.612047	0.607734	0.596132	0.594361	0.597722	0.60483	0.594353	0.588112	0.560304	0.593204		872	0.01085	0.0106	0.0118	0.0103	0.0121	0.01165	0.0117	0.0115	0.0121	0.0125	0.01155	0.0106	0.0129	0.01215	0.0132	0.0135
194	0.0132139	0.0119931	0.0115634	0.0240941	1.24082	1.07452	0.975168	0.735436		784.551	0.756853	0.728225	0.708969	0.643759	0.682639	0.645037	0.659798	0.646449	0.643139	0.63528	0.619805	0.610785	0.608259	0.594729	0.596518	0.597474	0.604102	0.595435	0.588729	0.559614	0.592682		873	0.0109	0.0107	0.0119	0.01035	0.01215	0.0117	0.01175	0.0116	0.0122	0.0126	0.01165	0.01065	0.01295	0.0122	0.0133	0.0136
195	0.0132772	0.011904	0.0115307	0.0240208	1.23735	1.07919	0.974564	0.734653		784.986	0.758803	0.730436	0.712442	0.648072	0.683495	0.647931	0.662655	0.649765	0.647868	0.637448	0.62183	0.613824	0.608924	0.597446	0.599061	0.599508	0.605215	0.597861	0.590616	0.56116	0.593761		874	0.01095	0.01075	0.01195	0.0104	0.01225	0.01175	0.01185	0.0117	0.0123	0.01265	0.01175	0.01075	0.01305	0.0123	0.0133	0.01365
196	0.0135594	0.0121703	0.0117149	0.0243158	1.21836	1.06079	0.967713	0.728198		785.421	0.761203	0.732618	0.716617	0.653142	0.685158	0.649656	0.666002	0.652883	0.651768	0.638288	0.62407	0.615905	0.610001	0.600046	0.601098	0.602511	0.606287	0.599873	0.594149	0.563201	0.595696		875	0.01105	0.0108	0.012	0.01045	0.01235	0.01185	0.01195	0.0118	0.0123	0.01275	0.01175	0.01085	0.01315	0.01235	0.0134	0.01375
197	0.0133465	0.0120356	0.0115941	0.0241347	1.23472	1.07301	0.972673	0.732525		785.856	0.76799	0.740273	0.723196	0.656931	0.690076	0.653954	0.671393	0.658136	0.65679	0.641856	0.629182	0.621101	0.614989	0.605766	0.60334	0.60738	0.611484	0.602796	0.598866	0.567509	0.600575		876	0.01115	0.0109	0.0121	0.01055	0.0124	0.01195	0.012	0.01185	0.0124	0.01285	0.01185	0.0109	0.0132	0.0125	0.0135	0.0138
198	0.0132535	0.0118941	0.0115564	0.0241861	1.24579	1.08727	0.973228	0.731772		786.29	0.772941	0.743588	0.72468	0.659171	0.693078	0.655144	0.672125	0.660493	0.657685	0.643873	0.632626	0.621702	0.616975	0.607395	0.603769	0.608496	0.613388	0.603462	0.601968	0.569493	0.603761		877	0.01125	0.01095	0.0122	0.01055	0.01245	0.012	0.0121	0.0119	0.0125	0.0129	0.01195	0.01095	0.01325	0.01255	0.0136	0.0139
199	0.0132119	0.0118792	0.0114267	0.0239386	1.24051	1.07933	0.973802	0.732663		786.725	0.776049	0.745286	0.72567	0.661632	0.695315	0.659913	0.673682	0.661939	0.660855	0.646592	0.636254	0.622894	0.619079	0.60922	0.606379	0.610492	0.615908	0.605837	0.603694	0.57246	0.606284		878	0.0113	0.01105	0.0123	0.01065	0.0126	0.0121	0.0122	0.01205	0.0126	0.013	0.01205	0.01105	0.0134	0.01265	0.0137	0.014
200	0.0132	0.0118515	0.0114168	0.0239733	1.24696	1.08675	0.973812	0.731743		787.16	0.777761	0.746862	0.727331	0.663755	0.697686	0.664178	0.676055	0.662901	0.66276	0.648917	0.639327	0.624896	0.618809	0.61052	0.609314	0.612706	0.617038	0.606501	0.605686	0.573824	0.607527		879	0.0114	0.0112	0.0124	0.01075	0.0127	0.0122	0.0123	0.01215	0.0127	0.0131	0.01215	0.01115	0.0135	0.01275	0.0138	0.0141
201	0.0131426	0.0118832	0.0113733	0.0238673	1.24521	1.08018	0.975238	0.733693		787.595	0.779017	0.751699	0.733415	0.66738	0.703095	0.667341	0.679549	0.665295	0.666314	0.650813	0.641772	0.628835	0.621292	0.61255	0.612895	0.61607	0.620971	0.610621	0.60721	0.576122	0.610903		880	0.0115	0.0113	0.0125	0.01085	0.0128	0.0123	0.0124	0.0122	0.0128	0.0132	0.01225	0.01125	0.0136	0.0128	0.0139	0.0142
202	0.0131901	0.0119554	0.0114337	0.0240723	1.24471	1.07912	0.974644	0.73096		788.03	0.784446	0.757257	0.737196	0.670616	0.710046	0.670475	0.683045	0.669054	0.668999	0.655588	0.644989	0.632576	0.624143	0.615145	0.615444	0.620202	0.624497	0.614455	0.610403	0.579563	0.615169		881	0.0116	0.0114	0.01265	0.011	0.01295	0.01245	0.0125	0.0123	0.0129	0.01335	0.01235	0.01135	0.0137	0.01295	0.014	0.01435
203	0.0133624	0.0120584	0.0115436	0.0242693	1.23518	1.07276	0.972564	0.727901		788.464	0.785699	0.760116	0.740084	0.671904	0.711945	0.673856	0.685139	0.673449	0.671151	0.657799	0.645576	0.633878	0.627269	0.614732	0.616606	0.620981	0.625826	0.617445	0.611949	0.581693	0.617704		882	0.01175	0.0115	0.01275	0.0111	0.01305	0.01255	0.0126	0.0125	0.01305	0.01345	0.01245	0.0115	0.01385	0.01305	0.0141	0.0145
204	0.0132901	0.0120218	0.0115426	0.0241713	1.23896	1.07328	0.972218	0.728663		788.899	0.790482	0.761732	0.742024	0.675662	0.71336	0.677693	0.68788	0.67603	0.672752	0.662894	0.649288	0.635415	0.629086	0.617965	0.619526	0.623659	0.627015	0.619926	0.615644	0.583427	0.619714		883	0.01185	0.0116	0.0129	0.0112	0.01315	0.01265	0.01275	0.0126	0.0132	0.01355	0.01255	0.01155	0.01395	0.0132	0.0142	0.0146
205	0.0134792	0.0121376	0.0116416	0.0242277	1.22589	1.06544	0.966267	0.72599		789.333	0.790136	0.763603	0.743347	0.677507	0.712084	0.677648	0.689234	0.677812	0.674106	0.662145	0.648261	0.635691	0.630406	0.618249	0.620087	0.622588	0.627193	0.619524	0.616537	0.583484	0.620806		884	0.0119	0.0117	0.013	0.01125	0.01325	0.01275	0.0128	0.0127	0.01325	0.0137	0.01275	0.01175	0.01405	0.0133	0.01435	0.0148
206	0.0132257	0.0118554	0.011401	0.023804	1.23972	1.08008	0.973079	0.732594		789.768	0.794572	0.766733	0.74908	0.682084	0.71404	0.677864	0.692245	0.679915	0.677457	0.665691	0.651983	0.639129	0.63332	0.621593	0.622172	0.627049	0.630102	0.621945	0.619863	0.58537	0.624419		885	0.01205	0.01185	0.0131	0.01135	0.01345	0.0129	0.01295	0.0128	0.0134	0.01385	0.01285	0.01185	0.01425	0.0134	0.0145	0.0149
207	0.0133455	0.0119871	0.0115891	0.0239861	1.23595	1.0776	0.967842	0.730812		790.203	0.797485	0.770799	0.752429	0.683272	0.717522	0.680539	0.696333	0.682497	0.682121	0.669068	0.652828	0.642782	0.636298	0.624279	0.625438	0.629541	0.633479	0.625046	0.621154	0.587946	0.626291		886	0.0122	0.012	0.01325	0.0115	0.01355	0.01305	0.0131	0.01295	0.0135	0.01395	0.013	0.012	0.01435	0.0136	0.01465	0.01505
										790.637	0.802552	0.773089	0.757379	0.685046	0.720371	0.683895	0.697687	0.684654	0.684756	0.671567	0.656201	0.645039	0.63956	0.627114	0.627576	0.631827	0.635639	0.627701	0.622465	0.588533	0.62695		887	0.01235	0.0121	0.01345	0.01165	0.01375	0.01325	0.0133	0.0131	0.0137	0.01415	0.01315	0.01215	0.01455	0.0138	0.01485	0.01525
										791.072	0.805451	0.777235	0.758509	0.68817	0.724865	0.687513	0.700874	0.686723	0.688264	0.674536	0.658625	0.64787	0.641987	0.630637	0.630989	0.631529	0.638428	0.631818	0.623386	0.59183	0.627672		888	0.01255	0.0123	0.0136	0.0118	0.0139	0.01335	0.01345	0.0133	0.0139	0.0143	0.01335	0.01225	0.0147	0.01395	0.015	0.0154
										791.506	0.805739	0.779128	0.760637	0.691555	0.727365	0.690704	0.702417	0.689322	0.689127	0.673845	0.661024	0.649006	0.643923	0.630609	0.632351	0.63321	0.640987	0.631992	0.624019	0.594636	0.629571		889	0.01265	0.01245	0.0138	0.01195	0.01405	0.01355	0.0136	0.0134	0.014	0.0145	0.01345	0.01245	0.01485	0.0141	0.0151	0.0156
										791.941	0.807339	0.780838	0.761721	0.696197	0.731113	0.694042	0.706025	0.690303	0.690904	0.675378	0.663162	0.650688	0.645294	0.631977	0.635115	0.637753	0.643046	0.633991	0.626692	0.598028	0.632429		890	0.01285	0.0126	0.01395	0.0121	0.01425	0.0137	0.0138	0.0136	0.0142	0.01465	0.01365	0.01255	0.01505	0.0143	0.0153	0.01575
										792.375	0.811221	0.783687	0.765628	0.700538	0.734938	0.696937	0.709169	0.695531	0.693	0.677113	0.666763	0.65314	0.647868	0.634495	0.638315	0.641892	0.645009	0.635323	0.629403	0.598635	0.634542		891	0.01305	0.0128	0.0141	0.0123	0.01445	0.01385	0.01395	0.0138	0.0144	0.01485	0.0138	0.01275	0.01525	0.0145	0.0155	0.01595
										792.809	0.817524	0.788495	0.771144	0.70423	0.740292	0.700257	0.714102	0.700867	0.695328	0.681193	0.670852	0.655371	0.65117	0.638044	0.641322	0.64388	0.648276	0.638834	0.633202	0.600957	0.636104		892	0.01315	0.0129	0.0143	0.0124	0.01455	0.014	0.01415	0.01395	0.01455	0.01495	0.01395	0.01295	0.0154	0.0146	0.0157	0.0161
										793.244	0.822211	0.794304	0.776653	0.707647	0.7449	0.704348	0.718576	0.706777	0.700666	0.686838	0.673731	0.660835	0.656056	0.640285	0.644296	0.645926	0.653149	0.643537	0.636337	0.602217	0.63835		893	0.01335	0.0131	0.0144	0.01255	0.01475	0.01415	0.0143	0.0141	0.0147	0.0151	0.01415	0.01305	0.01555	0.0148	0.0159	0.0163
										793.678	0.823753	0.795492	0.77782	0.708143	0.746609	0.706374	0.719687	0.708746	0.70207	0.689775	0.673629	0.661702	0.657061	0.64097	0.644171	0.647106	0.655316	0.645525	0.639468	0.604547	0.639843		894	0.01345	0.01325	0.0146	0.0127	0.01495	0.01435	0.01445	0.0142	0.0149	0.0153	0.01425	0.01325	0.01575	0.01495	0.016	0.01645
										794.112	0.826902	0.798282	0.780319	0.709071	0.748528	0.707982	0.719642	0.710739	0.705226	0.691437	0.676011	0.664766	0.659591	0.642865	0.644838	0.649388	0.656498	0.647861	0.642011	0.605976	0.642027		895	0.01365	0.0134	0.01475	0.0129	0.01505	0.0145	0.0146	0.0144	0.015	0.0155	0.01445	0.0134	0.01595	0.0152	0.01625	0.01665
										794.547	0.828797	0.798238	0.780404	0.709159	0.748455	0.707088	0.72139	0.710769	0.704274	0.692684	0.675584	0.663947	0.659375	0.644752	0.64444	0.650606	0.655436	0.646003	0.643236	0.608708	0.643307		896	0.0138	0.0136	0.01495	0.01305	0.01525	0.01465	0.01475	0.0146	0.0152	0.01565	0.01465	0.01355	0.01615	0.0153	0.0164	0.0168
										794.981	0.834682	0.803486	0.784868	0.71203	0.750883	0.710436	0.724429	0.710772	0.70853	0.693225	0.678927	0.666544	0.662529	0.648247	0.646833	0.652528	0.657528	0.647044	0.642325	0.61116	0.645231		897	0.01395	0.0137	0.0151	0.0132	0.01535	0.0148	0.0149	0.0147	0.01535	0.01585	0.01485	0.01375	0.0163	0.01545	0.0166	0.01695
										795.415	0.834549	0.802656	0.784554	0.714947	0.751406	0.711448	0.726362	0.709882	0.710389	0.696035	0.679469	0.66683	0.662716	0.648332	0.647646	0.654745	0.65836	0.647217	0.641607	0.612986	0.646337		898	0.01405	0.01385	0.0153	0.0133	0.01555	0.01495	0.0151	0.0149	0.0155	0.01605	0.01505	0.01385	0.0165	0.0156	0.01675	0.01715
										795.849	0.838983	0.809053	0.789346	0.719354	0.756249	0.717654	0.729047	0.713583	0.714183	0.699405	0.684728	0.670316	0.667072	0.650446	0.651124	0.657051	0.662073	0.651109	0.644683	0.615329	0.649572		899	0.01425	0.014	0.0154	0.01345	0.01565	0.0151	0.0152	0.015	0.0157	0.0162	0.01515	0.01405	0.01665	0.0158	0.0169	0.0173
										796.284	0.841149	0.810148	0.791464	0.722043	0.758918	0.720257	0.732551	0.7173	0.716427	0.702135	0.686018	0.672757	0.669293	0.651975	0.653987	0.65806	0.66409	0.653917	0.648691	0.615529	0.652006		900	0.01435	0.0141	0.0156	0.0136	0.0158	0.01525	0.0154	0.0152	0.0159	0.0163	0.01525	0.01415	0.0168	0.0159	0.017	0.0175
										796.718	0.846916	0.814325	0.795186	0.725448	0.763968	0.724652	0.73659	0.721749	0.717778	0.705005	0.687598	0.676394	0.672516	0.654547	0.658058	0.66043	0.666828	0.657153	0.652557	0.618351	0.654742		901	0.01445	0.01425	0.0157	0.0137	0.01595	0.0154	0.0155	0.0153	0.01595	0.0165	0.01545	0.0143	0.01695	0.016	0.0172	0.01765
										797.152	0.848879	0.814969	0.795449	0.727138	0.765226	0.724355	0.736422	0.722741	0.720333	0.703861	0.687514	0.675564	0.672672	0.65528	0.659092	0.662538	0.668595	0.659568	0.652622	0.619554	0.656652		902	0.01465	0.0144	0.0159	0.0138	0.01615	0.01555	0.01565	0.0155	0.0161	0.01665	0.0156	0.01445	0.01705	0.0162	0.0173	0.01785
										797.586	0.851385	0.816911	0.797495	0.72889	0.768058	0.727216	0.738637	0.723487	0.720396	0.706671	0.688507	0.676806	0.673069	0.656502	0.660815	0.664972	0.669324	0.661523	0.65387	0.621802	0.658409		903	0.0148	0.0146	0.01605	0.014	0.01635	0.01575	0.01585	0.01565	0.0163	0.0168	0.01575	0.01465	0.01725	0.0164	0.0175	0.01805
										798.02	0.851738	0.819018	0.798971	0.729048	0.767261	0.728154	0.73918	0.72392	0.721876	0.707051	0.689482	0.676724	0.671937	0.657431	0.660811	0.665714	0.668954	0.662971	0.654152	0.621533	0.659272		904	0.01495	0.0147	0.01625	0.01415	0.0165	0.01595	0.016	0.0158	0.0165	0.017	0.01595	0.01475	0.01745	0.0166	0.0177	0.0182
										798.454	0.855751	0.823835	0.803811	0.733105	0.771397	0.731332	0.744568	0.727203	0.723968	0.712194	0.693934	0.681904	0.674524	0.660969	0.663279	0.667462	0.66999	0.664982	0.656902	0.624885	0.661132		905	0.01515	0.0149	0.01645	0.0143	0.01675	0.01605	0.0162	0.016	0.0167	0.0172	0.0161	0.01495	0.0176	0.0168	0.0179	0.0184
										798.888	0.858917	0.826332	0.807778	0.737283	0.774025	0.732692	0.746521	0.731197	0.727345	0.714223	0.698051	0.68472	0.677435	0.662967	0.664314	0.670135	0.672968	0.666368	0.658804	0.626646	0.663372		906	0.01535	0.0151	0.0166	0.01445	0.01685	0.01625	0.0164	0.0162	0.0169	0.01735	0.01625	0.01515	0.0178	0.017	0.0181	0.01865
										799.322	0.860586	0.829682	0.811461	0.740341	0.776571	0.734081	0.747878	0.733442	0.730009	0.718251	0.701075	0.688975	0.681539	0.664821	0.666386	0.671019	0.676361	0.667414	0.659885	0.628654	0.666394		907	0.01555	0.0153	0.0168	0.01465	0.0171	0.0165	0.0166	0.0164	0.0171	0.01755	0.01645	0.01535	0.01805	0.0172	0.0183	0.0189
										799.756	0.862224	0.83112	0.813196	0.739743	0.776128	0.735793	0.748002	0.734051	0.73217	0.720039	0.702131	0.689362	0.682154	0.667107	0.66881	0.671835	0.678888	0.66944	0.661516	0.628647	0.667403		908	0.01575	0.0155	0.01705	0.01485	0.01735	0.0167	0.0168	0.0166	0.0173	0.0178	0.01665	0.01555	0.0183	0.0174	0.0185	0.0191
										800.19	0.861183	0.832351	0.813693	0.739737	0.775905	0.735417	0.747747	0.734487	0.732091	0.722079	0.701754	0.689005	0.682305	0.666509	0.670014	0.672658	0.678769	0.669704	0.663182	0.629783	0.667207		909	0.016	0.0158	0.0173	0.0151	0.01755	0.01695	0.0171	0.0169	0.0175	0.01805	0.01695	0.01575	0.01855	0.0177	0.01875	0.0194
										800.623	0.86519	0.835106	0.816572	0.741737	0.779123	0.738303	0.749566	0.736202	0.734427	0.721218	0.704389	0.690118	0.683932	0.670313	0.671157	0.673685	0.680444	0.671351	0.666948	0.63174	0.669801		910	0.01625	0.016	0.0175	0.0153	0.01785	0.01715	0.0173	0.0171	0.0178	0.0183	0.01715	0.01605	0.01885	0.01795	0.01905	0.0196
										801.057	0.867986	0.837312	0.818353	0.744647	0.781295	0.74183	0.750938	0.740074	0.734495	0.721881	0.7069	0.691331	0.686665	0.67125	0.670732	0.674446	0.680041	0.672248	0.668426	0.63314	0.671653		911	0.01645	0.01625	0.0178	0.0155	0.01805	0.01745	0.0175	0.0174	0.018	0.01855	0.01745	0.01625	0.01905	0.01825	0.0193	0.0199
										801.491	0.870957	0.839563	0.817939	0.74583	0.783379	0.744509	0.753105	0.741451	0.735705	0.721834	0.708118	0.692132	0.687907	0.672956	0.669982	0.673558	0.681613	0.674307	0.668129	0.634403	0.672824		912	0.01675	0.0165	0.01805	0.0158	0.01835	0.01765	0.0178	0.0176	0.0183	0.01885	0.01765	0.01655	0.01935	0.01855	0.0196	0.0202
										801.925	0.871772	0.8425	0.819061	0.748428	0.785592	0.746291	0.758172	0.743938	0.737928	0.722721	0.708563	0.692446	0.690648	0.673482	0.673081	0.67636	0.683836	0.67619	0.66832	0.635168	0.673428		913	0.01705	0.0168	0.01835	0.01605	0.01865	0.01795	0.0181	0.0179	0.0186	0.01915	0.01795	0.01685	0.01965	0.0188	0.0199	0.0205
										802.359	0.870316	0.838705	0.819108	0.749547	0.786314	0.744712	0.757931	0.742599	0.73921	0.722778	0.706639	0.693727	0.688117	0.671693	0.671816	0.675589	0.685058	0.674337	0.667351	0.636109	0.672961		914	0.01735	0.0171	0.01865	0.0163	0.01895	0.01825	0.0184	0.0182	0.0189	0.01945	0.01835	0.01715	0.02	0.01915	0.0202	0.0208
										802.792	0.874587	0.845215	0.826305	0.753085	0.789949	0.749382	0.761878	0.746079	0.74467	0.727732	0.710655	0.697458	0.691646	0.674376	0.676178	0.680151	0.688173	0.676971	0.67309	0.639129	0.67731		915	0.01755	0.01735	0.01895	0.0166	0.0192	0.01855	0.0187	0.0185	0.0192	0.01975	0.01865	0.01745	0.02035	0.01945	0.0206	0.0211
										803.226	0.878549	0.846657	0.828442	0.752783	0.791759	0.752729	0.762813	0.748137	0.745083	0.731122	0.711753	0.698092	0.692876	0.677323	0.678415	0.682361	0.688376	0.677307	0.675107	0.641747	0.679584		916	0.01785	0.0176	0.01925	0.0169	0.0195	0.01885	0.019	0.0188	0.0195	0.0201	0.01895	0.01775	0.0207	0.0198	0.0209	0.0214
										803.66	0.883107	0.853259	0.833664	0.755228	0.795444	0.757179	0.768179	0.752507	0.746186	0.733837	0.71475	0.699819	0.697537	0.681442	0.682806	0.687508	0.691825	0.680786	0.676724	0.643592	0.682729		917	0.01815	0.01795	0.0196	0.0172	0.01985	0.01915	0.0193	0.0191	0.0198	0.02045	0.01925	0.01805	0.021	0.0201	0.0212	0.0218
										804.093	0.885494	0.852364	0.835252	0.759284	0.797923	0.757928	0.768961	0.752774	0.744846	0.733951	0.716161	0.701854	0.69824	0.682846	0.68411	0.689357	0.692331	0.682531	0.675404	0.645286	0.684125		918	0.01845	0.01825	0.01995	0.0175	0.02015	0.01945	0.01965	0.0194	0.02015	0.02075	0.01955	0.01835	0.02135	0.02035	0.0215	0.0222
										804.527	0.889131	0.855006	0.836965	0.763432	0.800052	0.759028	0.773704	0.754085	0.748325	0.736344	0.720722	0.70533	0.6983	0.682977	0.684456	0.690708	0.695351	0.686411	0.676248	0.646996	0.68501		919	0.01875	0.0185	0.02025	0.0178	0.02045	0.0198	0.01995	0.0197	0.0205	0.021	0.01985	0.01865	0.02165	0.02065	0.02185	0.0225
										804.96	0.89134	0.855971	0.838632	0.766049	0.803801	0.760297	0.774791	0.756722	0.75084	0.737008	0.722691	0.706436	0.699524	0.683347	0.686699	0.690789	0.696233	0.688752	0.679717	0.648231	0.685922		920	0.01905	0.0188	0.0205	0.01805	0.02075	0.02005	0.02025	0.02	0.0208	0.0214	0.02015	0.01895	0.022	0.021	0.02215	0.0228
										805.394	0.893937	0.857545	0.838068	0.767209	0.803915	0.763979	0.776997	0.758586	0.754382	0.739515	0.723897	0.70758	0.701865	0.685656	0.687535	0.690841	0.699019	0.690511	0.681245	0.648596	0.687197		921	0.01935	0.0191	0.0209	0.01835	0.02115	0.0204	0.02055	0.0203	0.0211	0.0217	0.02055	0.01925	0.02235	0.0213	0.02245	0.0231
										805.827	0.894035	0.859721	0.840807	0.769668	0.806088	0.764745	0.775626	0.759583	0.755073	0.739704	0.723915	0.707535	0.704074	0.685971	0.688077	0.691944	0.699196	0.692151	0.682717	0.649468	0.688713		922	0.01965	0.0194	0.02125	0.0187	0.0214	0.02075	0.0209	0.0206	0.02145	0.02205	0.02085	0.01965	0.02265	0.0216	0.0228	0.0235
										806.261	0.897157	0.863764	0.843116	0.772111	0.808353	0.767018	0.778215	0.760776	0.757498	0.744777	0.726648	0.711361	0.705119	0.688553	0.688936	0.6955	0.70201	0.695729	0.683881	0.651063	0.69216		923	0.01995	0.0197	0.0216	0.019	0.02175	0.02105	0.0212	0.021	0.0218	0.0224	0.02125	0.01995	0.02295	0.02195	0.0231	0.02385
										806.694	0.898087	0.864956	0.845242	0.771444	0.808924	0.765841	0.777865	0.762424	0.757379	0.744597	0.726717	0.711834	0.705252	0.68803	0.687969	0.69702	0.701507	0.69614	0.68433	0.651337	0.690186		924	0.02035	0.0201	0.02195	0.01935	0.02215	0.0214	0.0216	0.0213	0.0221	0.02275	0.02155	0.02025	0.0233	0.02235	0.02345	0.0242
										807.128	0.902353	0.867661	0.848893	0.774395	0.810814	0.768951	0.780365	0.766612	0.758623	0.747653	0.729405	0.715453	0.707457	0.690531	0.689522	0.699292	0.703252	0.695837	0.685677	0.652651	0.691747		925	0.02065	0.0204	0.02225	0.01955	0.0225	0.02175	0.0219	0.02165	0.02245	0.0231	0.02185	0.02055	0.02365	0.0227	0.0238	0.0246
										807.561	0.90431	0.868952	0.8517	0.775629	0.811622	0.771314	0.782487	0.768069	0.762173	0.746953	0.729831	0.717016	0.711678	0.692495	0.690761	0.700681	0.703499	0.696794	0.68734	0.655082	0.69167		926	0.02095	0.0207	0.0226	0.01985	0.02275	0.02205	0.0222	0.022	0.0228	0.02345	0.02215	0.0209	0.02405	0.023	0.02415	0.0249
										807.994	0.90397	0.869847	0.852992	0.777382	0.813774	0.770671	0.783757	0.767153	0.76355	0.747197	0.729214	0.718003	0.711605	0.693325	0.693112	0.701657	0.702906	0.697057	0.687445	0.656255	0.691931		927	0.0213	0.021	0.023	0.02015	0.02315	0.02235	0.02255	0.02235	0.0231	0.02375	0.0225	0.02115	0.0243	0.0234	0.02445	0.02525
										808.427	0.902272	0.869719	0.850453	0.776458	0.814185	0.769993	0.782361	0.7652	0.76406	0.747202	0.728081	0.716731	0.711231	0.693173	0.692618	0.70178	0.702061	0.697959	0.68885	0.655841	0.691266		928	0.02155	0.0213	0.0233	0.02045	0.02345	0.0227	0.02285	0.0226	0.0235	0.02405	0.0228	0.02145	0.02465	0.0237	0.0248	0.0256
										808.861	0.902683	0.871908	0.848941	0.778593	0.814332	0.769869	0.78402	0.764919	0.763721	0.748334	0.729347	0.715264	0.709798	0.693138	0.694275	0.700263	0.700983	0.697549	0.689454	0.654246	0.690765		929	0.02185	0.0216	0.0236	0.02065	0.02375	0.023	0.02315	0.0229	0.0238	0.02435	0.0231	0.02175	0.02495	0.024	0.0251	0.02585
										809.294	0.905556	0.874196	0.849353	0.778554	0.815378	0.772855	0.785496	0.766118	0.765163	0.750051	0.7314	0.715417	0.710976	0.694182	0.69541	0.701541	0.703784	0.697911	0.690438	0.654637	0.693053		930	0.02215	0.0219	0.0238	0.02095	0.024	0.02325	0.02345	0.0232	0.024	0.02465	0.02335	0.022	0.02525	0.02425	0.0254	0.02615
										809.727	0.908758	0.875382	0.854136	0.780541	0.819494	0.774532	0.789209	0.769865	0.768744	0.750445	0.73298	0.717576	0.7125	0.696421	0.698838	0.702028	0.706953	0.698323	0.69136	0.656862	0.695194		931	0.02235	0.0221	0.02405	0.02115	0.0243	0.02355	0.02365	0.02345	0.0243	0.02485	0.02355	0.02225	0.02545	0.0245	0.02565	0.0264
										810.16	0.91213	0.877597	0.857732	0.78076	0.821064	0.776829	0.790529	0.77146	0.771233	0.751482	0.733966	0.719554	0.712337	0.696903	0.699372	0.704696	0.711042	0.698274	0.691723	0.65841	0.697661		932	0.02265	0.02235	0.02425	0.02145	0.02455	0.02375	0.02395	0.0237	0.0245	0.02505	0.0238	0.02245	0.02575	0.02475	0.0259	0.0266
										810.593	0.915896	0.882485	0.863216	0.785284	0.825255	0.781235	0.794877	0.776116	0.773257	0.754057	0.738201	0.723125	0.714693	0.698822	0.700854	0.706261	0.713025	0.702317	0.696152	0.66058	0.700566		933	0.0228	0.0226	0.02445	0.02155	0.02475	0.0239	0.02415	0.0239	0.02465	0.02525	0.02395	0.02265	0.02595	0.02495	0.0261	0.0269
										811.027	0.915152	0.880991	0.86014	0.783061	0.823374	0.781475	0.792641	0.773005	0.768921	0.754177	0.737681	0.719986	0.71421	0.695903	0.699262	0.70583	0.711258	0.701255	0.694725	0.659288	0.697828		934	0.02285	0.02265	0.02455	0.02175	0.02485	0.02405	0.02425	0.0239	0.0248	0.02535	0.0241	0.02275	0.02605	0.02505	0.0262	0.027
										811.46	0.91413	0.880416	0.857887	0.784113	0.825377	0.778874	0.792521	0.773199	0.767463	0.755111	0.737904	0.720697	0.714908	0.696783	0.700238	0.703949	0.710746	0.701924	0.69402	0.660412	0.695405		935	0.023	0.0228	0.0247	0.0218	0.02485	0.0241	0.0243	0.024	0.0248	0.0255	0.02415	0.02285	0.02615	0.02515	0.0263	0.027
										811.893	0.915849	0.882669	0.859847	0.784956	0.8272	0.778419	0.792448	0.773454	0.76867	0.757718	0.737649	0.721611	0.717602	0.698292	0.703039	0.703739	0.712111	0.702016	0.693599	0.661065	0.696961		936	0.02305	0.0228	0.02475	0.02185	0.0249	0.02415	0.0244	0.0241	0.0249	0.02555	0.02425	0.02295	0.02625	0.0252	0.02635	0.0271
										812.326	0.919751	0.887898	0.864548	0.788655	0.829205	0.781314	0.797066	0.77698	0.773505	0.761084	0.740929	0.727724	0.720051	0.702934	0.704388	0.706989	0.715423	0.705315	0.698713	0.663363	0.700522		937	0.02305	0.0228	0.0248	0.02185	0.02495	0.02415	0.02435	0.0241	0.0249	0.02555	0.02435	0.0229	0.02625	0.0252	0.0264	0.0271
										812.759	0.921029	0.888962	0.869151	0.789269	0.830352	0.782831	0.797523	0.779544	0.775067	0.761573	0.741634	0.728269	0.721492	0.704373	0.704026	0.707901	0.7151	0.705496	0.700506	0.662769	0.702888		938	0.02305	0.0229	0.0248	0.0219	0.0249	0.02415	0.02435	0.02405	0.0249	0.02565	0.02435	0.02295	0.02625	0.02525	0.02635	0.0271
										813.192	0.922501	0.887969	0.867757	0.791289	0.83008	0.78405	0.798837	0.781996	0.776902	0.759504	0.743626	0.729638	0.721676	0.705897	0.702894	0.711029	0.714761	0.705347	0.701043	0.664118	0.70403		939	0.02295	0.02285	0.0248	0.02185	0.0249	0.02415	0.0243	0.02405	0.0249	0.0256	0.02425	0.02295	0.02625	0.0252	0.02635	0.0271
										813.625	0.925982	0.890541	0.870548	0.796922	0.833569	0.7876	0.8006	0.786048	0.779416	0.759868	0.746703	0.730885	0.72454	0.708119	0.7072	0.714261	0.717034	0.707848	0.70252	0.666122	0.706454		940	0.02295	0.0228	0.0248	0.02185	0.02485	0.02415	0.02425	0.02395	0.0249	0.02555	0.02425	0.02285	0.0262	0.0252	0.0263	0.0271
										814.057	0.930297	0.894348	0.872714	0.79926	0.837194	0.793201	0.802369	0.789707	0.782425	0.763402	0.750853	0.732871	0.727928	0.710572	0.710572	0.716873	0.720518	0.712308	0.705697	0.668858	0.709304		941	0.0229	0.02275	0.0248	0.0218	0.02485	0.0241	0.02425	0.024	0.0248	0.02555	0.02425	0.02285	0.02615	0.0251	0.0263	0.0271
										814.49	0.931694	0.896337	0.875746	0.799306	0.839952	0.796371	0.802075	0.790448	0.785958	0.767465	0.751892	0.734214	0.73072	0.712219	0.712468	0.716467	0.723183	0.714362	0.706244	0.67011	0.709895		942	0.02285	0.02275	0.0248	0.0218	0.02485	0.02405	0.0242	0.02395	0.0248	0.0255	0.02415	0.02285	0.02615	0.02505	0.0263	0.0271
										814.923	0.931013	0.896546	0.876422	0.795078	0.840698	0.795718	0.802483	0.791263	0.787191	0.769747	0.750008	0.734595	0.730862	0.710054	0.712289	0.713042	0.722298	0.717023	0.704673	0.66776	0.709159		943	0.02285	0.02275	0.0248	0.02175	0.02485	0.02405	0.0242	0.02395	0.02485	0.02545	0.02415	0.02275	0.02615	0.02505	0.0263	0.02705
										815.356	0.930762	0.896699	0.876212	0.795558	0.839456	0.795385	0.802489	0.787884	0.788326	0.76859	0.747759	0.734992	0.727588	0.709615	0.711077	0.713905	0.720506	0.715923	0.702916	0.666362	0.708384		944	0.02285	0.0227	0.0248	0.0218	0.0248	0.02405	0.0242	0.0239	0.02475	0.02545	0.02415	0.02275	0.0261	0.025	0.02625	0.027
										815.789	0.929388	0.895836	0.875335	0.796256	0.838574	0.793466	0.804289	0.786465	0.785291	0.767535	0.747528	0.735082	0.725479	0.707551	0.709212	0.713497	0.717865	0.715001	0.703782	0.665293	0.706803		945	0.0229	0.02275	0.0248	0.0219	0.0249	0.02415	0.02425	0.0239	0.02485	0.02555	0.02415	0.0228	0.02615	0.02505	0.0263	0.0271
										816.221	0.931411	0.895399	0.874695	0.798848	0.836529	0.793541	0.804065	0.785299	0.785373	0.765593	0.747937	0.735089	0.724595	0.709749	0.70685	0.715354	0.718536	0.711553	0.702885	0.666634	0.705941		946	0.023	0.0229	0.0249	0.02195	0.02495	0.0242	0.02435	0.024	0.0249	0.0256	0.02425	0.0229	0.02625	0.0251	0.0263	0.0271
										816.654	0.934319	0.897213	0.876605	0.800579	0.838439	0.795216	0.807627	0.790323	0.787041	0.768052	0.752456	0.738001	0.729707	0.711389	0.710232	0.716983	0.722107	0.711739	0.70578	0.669441	0.708786		947	0.02315	0.023	0.02505	0.0221	0.0251	0.02435	0.0244	0.02415	0.025	0.02575	0.02445	0.02305	0.02635	0.02535	0.02645	0.0273
										817.087	0.93727	0.901007	0.880017	0.803073	0.840866	0.798506	0.808482	0.791597	0.789209	0.770197	0.754012	0.739268	0.730091	0.714802	0.714152	0.720629	0.725248	0.713832	0.707527	0.671256	0.712362		948	0.02335	0.0232	0.0252	0.02225	0.02525	0.0245	0.0246	0.0243	0.02515	0.0259	0.02455	0.02315	0.02655	0.0255	0.0266	0.0274
										817.519	0.936348	0.903675	0.882246	0.803602	0.844824	0.797629	0.807686	0.792245	0.787474	0.772041	0.755092	0.740361	0.729512	0.713213	0.715721	0.721381	0.725659	0.714863	0.71042	0.672677	0.714295		949	0.02355	0.0234	0.0255	0.0225	0.0255	0.0247	0.0248	0.0245	0.02535	0.02615	0.02475	0.02335	0.02665	0.0257	0.0268	0.02765
										817.952	0.936862	0.904012	0.882337	0.803843	0.845359	0.798009	0.806928	0.790163	0.785328	0.770516	0.752798	0.739409	0.726772	0.713771	0.714508	0.72181	0.723457	0.715663	0.709911	0.671458	0.713487		950	0.0238	0.0237	0.0258	0.0227	0.02575	0.02495	0.0251	0.0248	0.02565	0.0264	0.02505	0.02365	0.02695	0.026	0.0271	0.02795
										818.384	0.937411	0.902862	0.883034	0.804436	0.846594	0.797929	0.808651	0.793074	0.786388	0.770461	0.751988	0.740119	0.727357	0.712644	0.714528	0.720954	0.724275	0.715377	0.708869	0.673122	0.712682		951	0.0241	0.024	0.02615	0.023	0.02605	0.02525	0.0254	0.0251	0.02595	0.0267	0.0253	0.0239	0.0273	0.0263	0.0274	0.02825
										818.817	0.937323	0.900915	0.883751	0.805358	0.845175	0.798859	0.809569	0.793445	0.786842	0.771119	0.751378	0.737467	0.728213	0.711858	0.713997	0.720154	0.724031	0.71477	0.707045	0.673512	0.712527		952	0.02445	0.02435	0.0265	0.02335	0.0264	0.0256	0.0257	0.0254	0.02635	0.027	0.0257	0.0242	0.02765	0.0266	0.0278	0.02865
										819.249	0.937873	0.903021	0.88564	0.807453	0.844524	0.799512	0.811008	0.79373	0.788016	0.772801	0.753045	0.736962	0.729926	0.71043	0.714853	0.719937	0.726624	0.715795	0.706296	0.675451	0.714474		953	0.02475	0.02475	0.0269	0.0237	0.02675	0.026	0.0261	0.0258	0.0267	0.02735	0.02605	0.02455	0.02805	0.027	0.02815	0.02905
										819.682	0.938003	0.903869	0.884951	0.805731	0.843234	0.797942	0.812054	0.792625	0.786554	0.772826	0.753737	0.736418	0.729829	0.710784	0.71536	0.719085	0.726956	0.717012	0.70649	0.673437	0.71485		954	0.0252	0.0252	0.0274	0.0241	0.02725	0.0264	0.0265	0.0262	0.02715	0.0278	0.0264	0.02495	0.02855	0.0274	0.02865	0.0295
										820.114	0.940292	0.90543	0.884562	0.806445	0.846152	0.8004	0.813697	0.792844	0.789325	0.774435	0.755219	0.738721	0.731862	0.712994	0.717349	0.71932	0.728743	0.719772	0.708223	0.673502	0.716127		955	0.02565	0.0256	0.0278	0.0245	0.02765	0.0268	0.027	0.02665	0.02755	0.02825	0.02685	0.02545	0.029	0.02785	0.0291	0.03
										820.547	0.939654	0.904613	0.882712	0.805416	0.84665	0.799889	0.813089	0.794162	0.789331	0.774592	0.754615	0.740121	0.73153	0.714269	0.716133	0.719707	0.727572	0.718442	0.710703	0.674514	0.714735		956	0.0262	0.02615	0.02825	0.02505	0.02815	0.02735	0.0275	0.02715	0.0281	0.02875	0.0273	0.0259	0.02955	0.02835	0.0296	0.0306
										820.979	0.943186	0.90712	0.884528	0.808551	0.848995	0.80361	0.815151	0.796833	0.791736	0.775566	0.756522	0.74207	0.733863	0.715226	0.716256	0.720745	0.729834	0.718397	0.710938	0.676879	0.717323		957	0.0267	0.02665	0.02875	0.02545	0.02865	0.02785	0.0279	0.02765	0.0286	0.02925	0.02785	0.02635	0.03	0.02885	0.0301	0.0311
										821.411	0.945212	0.908956	0.885029	0.811265	0.84875	0.804301	0.816291	0.79753	0.791809	0.774891	0.757743	0.742201	0.732455	0.717594	0.71692	0.721983	0.729924	0.718586	0.710756	0.677556	0.717646		958	0.0272	0.02715	0.0293	0.02595	0.02915	0.0283	0.02835	0.0281	0.02905	0.0297	0.0283	0.02685	0.0305	0.0294	0.0306	0.03155
										821.844	0.948646	0.912382	0.889614	0.813653	0.852727	0.808999	0.817782	0.799801	0.79362	0.777915	0.759646	0.745001	0.735581	0.719009	0.720432	0.725183	0.732298	0.721936	0.712932	0.677223	0.719283		959	0.0276	0.02765	0.02985	0.0264	0.02965	0.02875	0.0289	0.02855	0.0295	0.0302	0.0289	0.02735	0.03095	0.02985	0.03105	0.0321
										822.276	0.94687	0.910749	0.887778	0.813126	0.850969	0.806698	0.815402	0.796754	0.791493	0.777566	0.759827	0.741289	0.734743	0.717728	0.719346	0.725412	0.729135	0.720402	0.714181	0.677173	0.717004		960	0.0281	0.0281	0.0304	0.02695	0.03005	0.02925	0.02935	0.02905	0.03	0.03075	0.02935	0.0278	0.03145	0.03045	0.03155	0.03255
										822.708	0.947591	0.910615	0.890127	0.811658	0.851461	0.806411	0.816463	0.798255	0.792934	0.777553	0.759264	0.741839	0.736961	0.71665	0.718938	0.725816	0.729159	0.720487	0.713483	0.677186	0.716421		961	0.0286	0.0286	0.0309	0.02735	0.03055	0.0297	0.02985	0.0295	0.03045	0.0313	0.02985	0.02835	0.03195	0.03085	0.032	0.03305
										823.14	0.947277	0.908414	0.887229	0.810851	0.850625	0.803563	0.816277	0.795967	0.792019	0.77518	0.758377	0.738692	0.734413	0.716485	0.716978	0.722758	0.728457	0.719177	0.71111	0.678329	0.716581		962	0.029	0.02895	0.0314	0.0278	0.03095	0.03015	0.03025	0.02995	0.0309	0.03175	0.0302	0.02875	0.0324	0.03135	0.0324	0.0335
										823.573	0.949364	0.911026	0.889982	0.81043	0.853203	0.805333	0.818823	0.797249	0.792402	0.776712	0.759603	0.740508	0.735344	0.717668	0.719139	0.72281	0.729474	0.721383	0.711291	0.679029	0.716146		963	0.0294	0.0294	0.0318	0.02815	0.03135	0.03055	0.0307	0.0303	0.0313	0.03215	0.03065	0.0291	0.0329	0.03185	0.03285	0.03395
										824.005	0.948656	0.911589	0.888168	0.811119	0.853334	0.806514	0.817964	0.79613	0.791752	0.776954	0.758446	0.740849	0.736259	0.71698	0.717626	0.72298	0.730251	0.721805	0.713066	0.679061	0.717391		964	0.02975	0.02975	0.03225	0.02855	0.03175	0.03095	0.03105	0.0307	0.0316	0.03255	0.031	0.0295	0.0332	0.03215	0.03325	0.0343
										824.437	0.947839	0.911662	0.891228	0.810497	0.851358	0.806194	0.818118	0.796135	0.793807	0.777419	0.758035	0.741712	0.7381	0.714985	0.7179	0.722798	0.728745	0.721329	0.712797	0.678207	0.715764		965	0.0301	0.03015	0.03265	0.02885	0.03215	0.03135	0.03135	0.031	0.032	0.03285	0.03135	0.0298	0.0336	0.03255	0.03365	0.0347
										824.869	0.945912	0.909162	0.890439	0.810898	0.850375	0.804594	0.815693	0.796361	0.795525	0.776758	0.756393	0.741665	0.73624	0.714306	0.716688	0.723037	0.728425	0.720735	0.71185	0.676229	0.715523		966	0.03045	0.03045	0.03295	0.02915	0.0325	0.0316	0.03165	0.0313	0.03235	0.0332	0.03165	0.03015	0.0339	0.0328	0.034	0.03495
										825.301	0.945666	0.909765	0.890768	0.810032	0.848342	0.803118	0.815224	0.795275	0.794586	0.776988	0.757836	0.742361	0.73254	0.714429	0.717424	0.722412	0.725956	0.718633	0.710591	0.675035	0.71437		967	0.0307	0.0307	0.03325	0.0294	0.0328	0.03185	0.032	0.0316	0.0327	0.0334	0.0319	0.0304	0.0343	0.0332	0.0343	0.03525
										825.733	0.948101	0.911782	0.891283	0.813981	0.851943	0.804457	0.814934	0.797214	0.79489	0.77857	0.760271	0.743526	0.732999	0.717478	0.719238	0.72467	0.72912	0.720103	0.711818	0.675242	0.714413		968	0.03095	0.031	0.03345	0.02965	0.03305	0.03225	0.03225	0.0319	0.0329	0.0337	0.0322	0.03065	0.03455	0.0334	0.0346	0.0355
										826.165	0.948537	0.912367	0.890325	0.814124	0.853488	0.805946	0.815948	0.80023	0.794536	0.778144	0.759766	0.742385	0.733906	0.717096	0.719383	0.724146	0.729444	0.721303	0.712722	0.675401	0.715873		969	0.0312	0.03125	0.03375	0.0299	0.03325	0.03245	0.03245	0.0321	0.0332	0.0339	0.0324	0.03085	0.03485	0.0336	0.0348	0.0358
										826.597	0.949786	0.914011	0.89249	0.817041	0.856156	0.808901	0.817679	0.80294	0.796577	0.77943	0.760845	0.743493	0.737004	0.720107	0.721553	0.725495	0.731375	0.722897	0.715814	0.677726	0.718559		970	0.03145	0.0315	0.0339	0.0301	0.0335	0.03265	0.03265	0.0323	0.03335	0.03415	0.03265	0.0311	0.0351	0.0338	0.03505	0.036
										827.029	0.947823	0.912545	0.891334	0.814982	0.852551	0.808395	0.817185	0.800981	0.793962	0.778277	0.758889	0.74174	0.736742	0.718305	0.720098	0.724541	0.728332	0.721181	0.71414	0.676542	0.719359		971	0.03165	0.0317	0.03415	0.03025	0.03365	0.03285	0.0329	0.03255	0.03355	0.03435	0.03275	0.0313	0.03525	0.034	0.0352	0.0362
										827.461	0.94714	0.911855	0.890442	0.815533	0.850598	0.807275	0.817294	0.798044	0.793228	0.777296	0.75801	0.741486	0.736911	0.717054	0.718794	0.723069	0.727688	0.719181	0.714818	0.674952	0.717968		972	0.03185	0.0319	0.0343	0.0305	0.0339	0.03295	0.033	0.03265	0.03365	0.0345	0.03305	0.0315	0.0354	0.0341	0.03535	0.03635
										827.892	0.945144	0.908165	0.887315	0.812527	0.849164	0.805024	0.815973	0.795422	0.791678	0.775876	0.754517	0.738373	0.733157	0.712169	0.716176	0.71933	0.725559	0.717742	0.710901	0.674666	0.713597		973	0.03195	0.03205	0.0345	0.0306	0.034	0.0331	0.0332	0.03285	0.03385	0.0346	0.03315	0.0316	0.03555	0.0342	0.03545	0.0365
										828.324	0.943943	0.908261	0.885441	0.810393	0.849686	0.803587	0.815998	0.795231	0.793062	0.776218	0.753492	0.738031	0.733001	0.710429	0.714549	0.71789	0.726268	0.718341	0.71072	0.675198	0.713493		974	0.03205	0.0322	0.03475	0.03075	0.03415	0.03325	0.0333	0.033	0.03395	0.0348	0.0334	0.03175	0.0357	0.03435	0.0356	0.03665
										828.756	0.946019	0.91172	0.887185	0.810135	0.851502	0.805755	0.817064	0.796982	0.792777	0.777883	0.753152	0.740779	0.733098	0.712622	0.716404	0.720667	0.727487	0.720368	0.710181	0.678083	0.71569		975	0.03225	0.0323	0.03485	0.03085	0.0342	0.03325	0.0334	0.033	0.034	0.03495	0.03345	0.03185	0.0357	0.03445	0.0357	0.03685
										829.188	0.947082	0.914063	0.88845	0.809766	0.849833	0.805042	0.816749	0.797156	0.792564	0.776944	0.753874	0.740411	0.732948	0.713384	0.716103	0.721088	0.727889	0.719609	0.711073	0.676225	0.717028		976	0.0323	0.0323	0.03495	0.0309	0.03425	0.0333	0.0334	0.033	0.03405	0.03505	0.03355	0.0319	0.03585	0.03455	0.0358	0.0369
										829.619	0.947556	0.912302	0.888245	0.810519	0.849032	0.804811	0.816031	0.797179	0.791259	0.776964	0.755677	0.740426	0.7299	0.713548	0.715123	0.721341	0.728034	0.717274	0.711011	0.675597	0.715509		977	0.0324	0.0324	0.03495	0.031	0.0343	0.0334	0.0335	0.03315	0.0341	0.0351	0.03355	0.0319	0.0359	0.0346	0.03585	0.03695
										830.051	0.943925	0.909011	0.887137	0.809115	0.846459	0.802369	0.813059	0.793863	0.79045	0.774412	0.754721	0.739803	0.728677	0.710733	0.713017	0.717558	0.726785	0.713476	0.708295	0.672224	0.712945		978	0.0324	0.0324	0.03505	0.0311	0.03445	0.03355	0.0335	0.0332	0.0342	0.0352	0.03355	0.03205	0.036	0.0347	0.0359	0.03695
										830.483	0.941737	0.906298	0.88491	0.807342	0.844624	0.80179	0.810484	0.791941	0.787775	0.773819	0.752605	0.73944	0.730093	0.710976	0.711535	0.718292	0.724925	0.71332	0.706106	0.670399	0.710657		979	0.03245	0.03255	0.0351	0.03105	0.0345	0.03365	0.03355	0.03325	0.0343	0.03525	0.03365	0.03205	0.036	0.0348	0.03595	0.03705
										830.914	0.943044	0.906769	0.884849	0.808004	0.844119	0.802977	0.811152	0.793351	0.787374	0.772707	0.750765	0.739703	0.731209	0.712328	0.711871	0.718327	0.724964	0.71589	0.706859	0.670671	0.711908		980	0.0324	0.03255	0.03515	0.0311	0.03455	0.03365	0.0336	0.0333	0.0344	0.0353	0.03365	0.0321	0.036	0.0347	0.0359	0.037
										831.346	0.944155	0.906637	0.884838	0.807338	0.844494	0.802186	0.810484	0.794192	0.787257	0.773263	0.75179	0.738854	0.732143	0.713497	0.712787	0.719309	0.72294	0.715591	0.708134	0.671819	0.712642		981	0.03245	0.0326	0.03515	0.03115	0.03455	0.03365	0.03365	0.0333	0.0344	0.0353	0.0337	0.0321	0.036	0.03475	0.03595	0.0371
										831.777	0.943441	0.906025	0.884628	0.807702	0.846437	0.800739	0.811999	0.794674	0.787516	0.773575	0.753621	0.739796	0.731449	0.712691	0.712807	0.719031	0.723675	0.715966	0.707496	0.673231	0.715176		982	0.0325	0.03255	0.03515	0.0311	0.0345	0.0336	0.0337	0.03325	0.03445	0.0352	0.0336	0.03205	0.03605	0.0347	0.03595	0.0371
										832.209	0.942727	0.906069	0.88397	0.807923	0.847862	0.800795	0.814442	0.795261	0.788438	0.773792	0.755604	0.74098	0.732433	0.711268	0.712898	0.718084	0.722952	0.713731	0.707002	0.672437	0.713688		983	0.0325	0.03265	0.03515	0.03105	0.03455	0.03365	0.03365	0.03325	0.0344	0.0352	0.0336	0.032	0.036	0.0348	0.03595	0.0371
										832.64	0.940697	0.90298	0.881877	0.807354	0.844803	0.799145	0.813816	0.793297	0.785709	0.770598	0.753227	0.737842	0.729445	0.709576	0.71019	0.716002	0.723879	0.713006	0.70632	0.670337	0.711482		984	0.0325	0.03255	0.0351	0.03105	0.03455	0.0336	0.03365	0.03325	0.0343	0.0352	0.03355	0.032	0.0359	0.0347	0.0359	0.037
										833.072	0.942329	0.904342	0.882528	0.807514	0.845674	0.801034	0.813632	0.794844	0.785952	0.77152	0.752689	0.734956	0.730102	0.710628	0.711516	0.714998	0.725081	0.713683	0.707702	0.670062	0.711256		985	0.0325	0.03255	0.03505	0.03095	0.0345	0.0336	0.0336	0.0332	0.03425	0.03515	0.03355	0.03195	0.03585	0.03465	0.0358	0.037
										833.503	0.938653	0.903252	0.882361	0.805538	0.843117	0.800029	0.80967	0.792522	0.783847	0.770441	0.748951	0.733093	0.728045	0.709505	0.710283	0.714387	0.724966	0.713781	0.705409	0.668457	0.710377		986	0.0324	0.0325	0.03505	0.03095	0.03445	0.03355	0.0336	0.0331	0.0342	0.0351	0.03345	0.03185	0.0358	0.03465	0.03585	0.037
										833.934	0.942278	0.907566	0.885302	0.809464	0.847057	0.804825	0.813749	0.795495	0.787012	0.774694	0.753291	0.736065	0.730217	0.711877	0.711674	0.717529	0.726482	0.717783	0.707845	0.67327	0.713245		987	0.03245	0.0324	0.03495	0.03085	0.03445	0.03345	0.0336	0.0331	0.0342	0.03505	0.03345	0.0318	0.0358	0.03455	0.03575	0.0369
										834.366	0.944882	0.907344	0.886429	0.810809	0.846315	0.805159	0.813956	0.796536	0.788644	0.775065	0.753753	0.739378	0.731131	0.711042	0.711005	0.718102	0.72734	0.717871	0.708756	0.673069	0.712829		988	0.03235	0.0324	0.035	0.03075	0.03435	0.0334	0.03345	0.0331	0.0341	0.0349	0.03335	0.0317	0.03575	0.03445	0.0357	0.0369
										834.797	0.947196	0.908232	0.887589	0.811677	0.84827	0.805148	0.815502	0.797245	0.788207	0.776292	0.756083	0.739807	0.730726	0.713806	0.712252	0.719424	0.728043	0.721333	0.709215	0.67644	0.714558		989	0.0323	0.03235	0.03485	0.0307	0.0342	0.0333	0.0334	0.033	0.034	0.03485	0.0332	0.03165	0.03565	0.0344	0.0356	0.0367
										835.228	0.946528	0.908621	0.887152	0.809859	0.847795	0.802895	0.812846	0.797584	0.788621	0.774781	0.755326	0.739818	0.732587	0.712216	0.714301	0.719049	0.726894	0.720991	0.707655	0.67459	0.715434		990	0.0322	0.0323	0.0348	0.03055	0.0341	0.03325	0.03325	0.0329	0.0339	0.0347	0.0331	0.0316	0.03555	0.03435	0.0355	0.0366
										835.659	0.94305	0.906285	0.885763	0.807536	0.846358	0.80151	0.811699	0.794096	0.784253	0.77159	0.752822	0.735371	0.730143	0.711476	0.712979	0.718329	0.723492	0.718386	0.705364	0.672589	0.713267		991	0.03215	0.0321	0.0346	0.03045	0.034	0.03315	0.03315	0.03275	0.0338	0.0346	0.03305	0.03145	0.03545	0.03425	0.03545	0.0366
										836.091	0.941802	0.904876	0.88404	0.80535	0.847237	0.799794	0.811373	0.792	0.784435	0.76973	0.750278	0.732647	0.73003	0.709545	0.710764	0.716084	0.722372	0.714134	0.706426	0.669343	0.71189		992	0.03205	0.03205	0.0345	0.03045	0.0339	0.033	0.03305	0.0327	0.0337	0.0346	0.033	0.0314	0.03535	0.0342	0.03535	0.03645
										836.522	0.938897	0.902396	0.882474	0.80397	0.845494	0.798818	0.808922	0.788693	0.781461	0.769249	0.748305	0.731462	0.726953	0.707888	0.707767	0.714312	0.721451	0.711754	0.704608	0.66695	0.70816		993	0.0319	0.0319	0.03445	0.0303	0.03385	0.0329	0.033	0.03255	0.03355	0.03445	0.03285	0.03125	0.03525	0.034	0.03525	0.03635
										836.953	0.941813	0.907151	0.883848	0.808015	0.84726	0.800624	0.812312	0.792496	0.784533	0.77238	0.752721	0.736314	0.729217	0.709402	0.710003	0.716126	0.725271	0.71415	0.706845	0.669863	0.710877		994	0.0318	0.0318	0.03435	0.0302	0.0337	0.03275	0.0328	0.03255	0.0334	0.03435	0.0328	0.03125	0.03515	0.0339	0.03515	0.03625
										837.384	0.945804	0.911648	0.886902	0.812357	0.847072	0.802351	0.812859	0.794203	0.786493	0.774808	0.755672	0.740236	0.729922	0.710161	0.712034	0.718934	0.72559	0.715892	0.707285	0.672175	0.711144		995	0.0317	0.0317	0.0343	0.0301	0.03365	0.03265	0.0327	0.0323	0.0334	0.0342	0.0327	0.0311	0.035	0.0339	0.035	0.03615
										837.815	0.94826	0.913757	0.888335	0.813342	0.85002	0.803384	0.815704	0.797016	0.789528	0.775651	0.757251	0.741378	0.730236	0.712977	0.713458	0.720278	0.72633	0.717988	0.708461	0.673477	0.713157		996	0.0316	0.0316	0.03415	0.02995	0.0335	0.0326	0.0326	0.0322	0.0332	0.0341	0.03255	0.03095	0.03495	0.03375	0.0349	0.0361
										838.246	0.948467	0.912474	0.890136	0.810793	0.852293	0.804733	0.815641	0.797727	0.791947	0.775438	0.756384	0.741561	0.730058	0.714145	0.713636	0.720277	0.725297	0.717874	0.708975	0.674237	0.714289		997	0.0315	0.0315	0.03405	0.02985	0.03335	0.03245	0.0325	0.03215	0.0331	0.0341	0.03255	0.0309	0.0348	0.03365	0.0347	0.0359
										838.677	0.943581	0.908776	0.887712	0.807805	0.851315	0.801625	0.813677	0.796146	0.788739	0.770402	0.753841	0.739463	0.728361	0.712142	0.71165	0.717536	0.721832	0.716259	0.707554	0.672199	0.713698		998	0.03135	0.0314	0.03395	0.0298	0.0333	0.0323	0.03245	0.032	0.033	0.03395	0.03235	0.0308	0.0347	0.03355	0.0346	0.03585
										839.108	0.944742	0.908241	0.88784	0.807203	0.851232	0.800553	0.814068	0.795205	0.788326	0.770987	0.753911	0.738502	0.729408	0.711734	0.711378	0.717018	0.721255	0.715865	0.70769	0.670505	0.712988		999	0.03115	0.0312	0.0338	0.02965	0.03315	0.0322	0.03225	0.0318	0.0329	0.0338	0.0322	0.0307	0.03465	0.0334	0.0345	0.0357
										839.539	0.942402	0.907715	0.884726	0.806452	0.847526	0.799241	0.810732	0.791625	0.786472	0.768798	0.753325	0.735212	0.727284	0.711158	0.710881	0.716311	0.719533	0.715984	0.706047	0.667861	0.709987		1000	0.03105	0.0311	0.0337	0.02945	0.0329	0.03205	0.03215	0.0317	0.0327	0.03365	0.0321	0.0305	0.03445	0.0333	0.0344	0.0355
										839.97	0.94667	0.908637	0.886965	0.805887	0.848789	0.801018	0.811239	0.793107	0.789468	0.771812	0.754753	0.734631	0.729343	0.712626	0.711104	0.717068	0.721681	0.716755	0.706399	0.669858	0.710934
										840.401	0.945953	0.909413	0.887998	0.806804	0.847657	0.803138	0.81172	0.794072	0.790334	0.771613	0.755393	0.734028	0.72936	0.712195	0.710781	0.717609	0.723811	0.716643	0.707889	0.672514	0.711264
										840.831	0.951178	0.912889	0.89245	0.813178	0.853776	0.806479	0.816898	0.799253	0.794122	0.776399	0.758619	0.738716	0.73439	0.713389	0.713745	0.720159	0.729373	0.717764	0.711386	0.676453	0.716596
										841.262	0.951914	0.914374	0.893241	0.816656	0.855209	0.809731	0.819991	0.800113	0.794199	0.778432	0.759358	0.740606	0.735918	0.71636	0.717578	0.722609	0.732035	0.718861	0.712755	0.676169	0.717578
										841.693	0.952623	0.91484	0.893113	0.81774	0.855146	0.80892	0.818337	0.799986	0.793902	0.779559	0.758763	0.742075	0.735984	0.71774	0.718124	0.723113	0.729588	0.718387	0.711222	0.674982	0.716787
										842.124	0.952915	0.915781	0.892483	0.816146	0.854265	0.808109	0.817429	0.798136	0.793529	0.779027	0.757827	0.73954	0.733848	0.717326	0.716497	0.722685	0.725322	0.719623	0.708729	0.674955	0.715257
										842.554	0.953931	0.919215	0.892681	0.816836	0.855813	0.808485	0.818846	0.80036	0.794747	0.779997	0.757412	0.740843	0.735096	0.716078	0.716722	0.723439	0.725881	0.721479	0.709553	0.67524	0.716418
										842.985	0.957602	0.921598	0.895849	0.817652	0.858322	0.809876	0.821681	0.800974	0.795132	0.780494	0.758534	0.742415	0.736566	0.71673	0.718168	0.722409	0.730291	0.722091	0.710944	0.677178	0.719173
										843.415	0.956805	0.921899	0.897918	0.818247	0.859935	0.8101	0.82237	0.802469	0.795744	0.780943	0.760258	0.743349	0.737585	0.716865	0.719474	0.723222	0.733321	0.721893	0.713697	0.677171	0.720903
										843.846	0.957056	0.920634	0.898026	0.817785	0.858082	0.809681	0.821286	0.802192	0.795882	0.781659	0.761888	0.741997	0.736845	0.715733	0.718528	0.721838	0.732927	0.721824	0.714173	0.677327	0.721295
										844.277	0.95656	0.920929	0.896044	0.819135	0.858329	0.811368	0.821276	0.801482	0.796954	0.781526	0.762999	0.742761	0.735691	0.716137	0.717679	0.724037	0.731875	0.723559	0.714088	0.678055	0.721425
										844.707	0.957588	0.918896	0.89724	0.819639	0.859301	0.812718	0.823409	0.801218	0.796576	0.781946	0.762667	0.745639	0.737382	0.717695	0.716872	0.725038	0.732142	0.724194	0.714649	0.677322	0.72105
										845.138	0.959471	0.920969	0.900656	0.822216	0.862372	0.815497	0.826185	0.802726	0.799208	0.782532	0.76504	0.748575	0.738802	0.721247	0.719727	0.72677	0.734855	0.725363	0.71566	0.679613	0.722823
										845.568	0.96067	0.924398	0.90566	0.824152	0.865695	0.816908	0.830051	0.809085	0.80306	0.787648	0.766844	0.749847	0.742567	0.722433	0.722779	0.72953	0.737993	0.727303	0.718571	0.68003	0.724019
										845.998	0.960067	0.926269	0.90456	0.824166	0.86431	0.815339	0.827477	0.809597	0.80368	0.788872	0.764956	0.747006	0.740604	0.722253	0.722183	0.728579	0.735761	0.726351	0.718423	0.680163	0.722099
										846.429	0.959991	0.924305	0.903564	0.82356	0.863352	0.814493	0.826678	0.807794	0.803737	0.788434	0.763105	0.745433	0.740038	0.720776	0.720489	0.728456	0.734292	0.725303	0.717308	0.678812	0.721316
										846.859	0.959124	0.921668	0.901126	0.820812	0.861325	0.813527	0.823296	0.803626	0.801016	0.786921	0.761655	0.743408	0.739186	0.720151	0.718567	0.725433	0.731985	0.723772	0.715895	0.678934	0.719593
										847.289	0.962888	0.922796	0.903309	0.820781	0.863678	0.816567	0.824047	0.804985	0.802717	0.787618	0.764021	0.745629	0.740975	0.720364	0.720224	0.727439	0.736188	0.725171	0.717754	0.6806	0.72245
										847.719	0.963664	0.925551	0.903765	0.821744	0.863873	0.816076	0.826025	0.807041	0.802189	0.787988	0.765888	0.748445	0.741648	0.721542	0.721438	0.727426	0.737012	0.725788	0.718112	0.68041	0.721765
										848.15	0.9669	0.927107	0.90696	0.824613	0.865856	0.818834	0.82851	0.809269	0.80395	0.788676	0.767768	0.750389	0.741131	0.724023	0.724455	0.730597	0.73853	0.727369	0.71938	0.680493	0.724922
										848.58	0.967795	0.929293	0.907312	0.827091	0.865035	0.81835	0.830803	0.811204	0.804413	0.787823	0.768718	0.751661	0.741708	0.726219	0.726588	0.730725	0.737007	0.729436	0.718689	0.682187	0.724247
										849.01	0.969991	0.930499	0.909834	0.828037	0.867251	0.821249	0.830885	0.812712	0.80653	0.789805	0.770317	0.750898	0.743956	0.725707	0.728785	0.732496	0.73815	0.730498	0.720618	0.684551	0.725812
										849.44	0.972894	0.932664	0.911354	0.829779	0.870295	0.822527	0.832872	0.816181	0.808017	0.791479	0.773332	0.752294	0.747877	0.726762	0.729514	0.732621	0.741043	0.733199	0.721879	0.687215	0.72672
										849.87	0.975732	0.935506	0.913377	0.832758	0.873541	0.826321	0.835516	0.81829	0.808775	0.79444	0.77518	0.754193	0.751017	0.72778	0.73152	0.733701	0.744177	0.733882	0.722904	0.68832	0.728525
										850.3	0.978779	0.938609	0.915591	0.835291	0.877022	0.827032	0.837318	0.821063	0.810575	0.796834	0.776254	0.756594	0.752819	0.730846	0.732162	0.73586	0.746579	0.736473	0.726131	0.690223	0.730352
										850.73	0.977356	0.941324	0.915429	0.835096	0.875443	0.827043	0.83791	0.819393	0.810847	0.795138	0.773064	0.757299	0.751157	0.730278	0.732661	0.736629	0.745661	0.735906	0.727568	0.689549	0.72959
										851.16	0.973952	0.938413	0.91504	0.831277	0.874337	0.823458	0.83548	0.81752	0.810372	0.794631	0.771591	0.755961	0.748937	0.727984	0.731005	0.736349	0.742432	0.734627	0.727189	0.688366	0.727341
										851.59	0.9748	0.937605	0.915997	0.831704	0.873546	0.825267	0.836807	0.818617	0.810938	0.793928	0.772838	0.755635	0.748398	0.728592	0.731692	0.735774	0.743709	0.734061	0.726741	0.688959	0.730443
										852.02	0.978319	0.938642	0.918121	0.834965	0.875994	0.827855	0.838319	0.81942	0.81356	0.795192	0.776209	0.755274	0.74931	0.728947	0.732039	0.73743	0.745465	0.734234	0.728975	0.689333	0.732612
										852.45	0.98361	0.943609	0.920157	0.838572	0.877688	0.831622	0.842134	0.821373	0.8164	0.798274	0.776538	0.758128	0.752312	0.732118	0.732705	0.737733	0.750845	0.735658	0.731689	0.691238	0.73561
										852.879	0.983684	0.945069	0.920498	0.839527	0.879647	0.831562	0.840796	0.820284	0.817558	0.800559	0.776417	0.758286	0.752405	0.73277	0.73346	0.737925	0.749507	0.737221	0.731603	0.69091	0.73435
										853.309	0.983165	0.945105	0.920687	0.8389	0.879532	0.830572	0.842595	0.821824	0.818122	0.801874	0.776836	0.761456	0.753693	0.73326	0.735418	0.736356	0.748089	0.738127	0.730565	0.691781	0.735094
										853.739	0.985132	0.946426	0.923686	0.840618	0.883139	0.832898	0.844764	0.82417	0.819699	0.801568	0.781242	0.762393	0.753631	0.735113	0.73819	0.737845	0.746883	0.740681	0.730794	0.692813	0.736783
										854.169	0.985433	0.946954	0.923675	0.839533	0.882165	0.831792	0.8464	0.824147	0.820683	0.800689	0.780757	0.762519	0.754881	0.735507	0.735755	0.739619	0.746823	0.74152	0.730679	0.693226	0.735824
										854.598	0.987304	0.947117	0.925275	0.841887	0.885129	0.833677	0.84636	0.824635	0.820438	0.801837	0.780443	0.761148	0.756035	0.737497	0.73557	0.742836	0.748259	0.742534	0.729934	0.694419	0.736079
										855.028	0.984834	0.946373	0.924389	0.841569	0.882924	0.830779	0.844306	0.823851	0.820778	0.802944	0.779231	0.76008	0.756204	0.736628	0.733445	0.742657	0.75001	0.740284	0.729473	0.693914	0.737602
										855.457	0.987515	0.948734	0.926797	0.845323	0.886554	0.834602	0.847513	0.825679	0.820874	0.805973	0.782087	0.762449	0.759258	0.738446	0.735996	0.745036	0.752984	0.740128	0.731363	0.694497	0.738879
										855.887	0.989013	0.949176	0.927291	0.845983	0.887241	0.837659	0.848804	0.827907	0.822232	0.80793	0.784659	0.765101	0.760675	0.73844	0.737267	0.746009	0.753448	0.741727	0.733327	0.69489	0.740492
										856.317	0.990924	0.951362	0.92728	0.84547	0.888048	0.840864	0.849138	0.827051	0.821285	0.806965	0.78583	0.765066	0.759623	0.736747	0.739955	0.747537	0.752459	0.744274	0.734512	0.695301	0.737426
										856.746	0.993659	0.950879	0.926952	0.844686	0.888281	0.841098	0.847227	0.828915	0.822553	0.808357	0.784259	0.765482	0.756867	0.737001	0.740973	0.746971	0.752409	0.744479	0.734241	0.696666	0.739706
										857.175	0.992583	0.955161	0.927058	0.844169	0.889944	0.840005	0.847525	0.830572	0.8234	0.809078	0.783791	0.765881	0.755797	0.737784	0.740272	0.747915	0.754218	0.743875	0.735712	0.698004	0.739718
										857.605	0.993991	0.954574	0.929225	0.846535	0.892419	0.838325	0.849755	0.833287	0.824242	0.811165	0.783615	0.768425	0.75934	0.740937	0.739768	0.750357	0.756735	0.743473	0.736671	0.698655	0.743172
										858.034	0.992586	0.956456	0.931708	0.84787	0.892806	0.837772	0.851263	0.834768	0.824814	0.809521	0.786397	0.77062	0.761007	0.739269	0.740218	0.749708	0.758406	0.746144	0.737269	0.699351	0.743038
										858.463	0.993967	0.954409	0.93278	0.848436	0.892084	0.838852	0.851101	0.834025	0.824863	0.810296	0.787617	0.770677	0.76127	0.740745	0.740997	0.748536	0.758877	0.745387	0.737329	0.699387	0.742265
										858.893	0.995994	0.956911	0.935826	0.851733	0.89164	0.842114	0.851099	0.833441	0.827181	0.812527	0.791013	0.772517	0.762666	0.742181	0.743455	0.748993	0.757966	0.748748	0.737623	0.700931	0.742338
										859.322	0.994382	0.956683	0.935412	0.851293	0.89001	0.842128	0.850375	0.831292	0.825633	0.812371	0.789232	0.771867	0.761398	0.743232	0.742444	0.748619	0.755617	0.747036	0.738306	0.699664	0.741003
										859.751	0.997243	0.956803	0.936793	0.851947	0.890486	0.841551	0.851607	0.8314	0.827476	0.810535	0.789269	0.772037	0.762891	0.742589	0.743763	0.748856	0.756046	0.748605	0.737632	0.699052	0.74229
										860.18	0.997063	0.958246	0.935876	0.84819	0.890751	0.842397	0.853229	0.832671	0.827258	0.808925	0.788251	0.770202	0.760028	0.741756	0.742719	0.749495	0.757871	0.748715	0.739158	0.698367	0.744258
										860.61	1.00168	0.959899	0.938141	0.850182	0.892326	0.844162	0.856425	0.833508	0.830549	0.810413	0.791628	0.771459	0.762989	0.741999	0.74451	0.752504	0.760485	0.749457	0.740811	0.699366	0.745161
										861.039	1.00081	0.960975	0.939211	0.850556	0.892859	0.845193	0.856231	0.832367	0.829185	0.812919	0.793004	0.770765	0.763628	0.741871	0.744024	0.75341	0.760642	0.750525	0.741755	0.700983	0.745954
										861.468	1.0007	0.960633	0.93989	0.852579	0.895872	0.846506	0.856946	0.833109	0.83034	0.813659	0.793681	0.772952	0.765193	0.742277	0.743367	0.752466	0.760184	0.75032	0.741573	0.701001	0.746529
										861.897	1.00013	0.959585	0.938782	0.852758	0.89602	0.846225	0.857525	0.832692	0.827721	0.812329	0.791594	0.771488	0.763271	0.74192	0.744219	0.751469	0.757231	0.751287	0.739979	0.701004	0.747154
										862.326	0.999094	0.959844	0.939519	0.853499	0.897504	0.847182	0.85939	0.833756	0.827987	0.812187	0.790083	0.772646	0.762934	0.742893	0.744577	0.752437	0.758382	0.75195	0.738219	0.701743	0.746633
										862.755	0.999919	0.957787	0.937926	0.854601	0.894674	0.844977	0.859257	0.834361	0.827653	0.811456	0.790819	0.773678	0.764405	0.742215	0.744679	0.75246	0.758264	0.751731	0.73739	0.701562	0.745354
										863.184	0.998478	0.957383	0.936688	0.852768	0.894462	0.846896	0.856391	0.836289	0.828739	0.811559	0.790702	0.772559	0.763851	0.743499	0.743493	0.751958	0.759501	0.750362	0.737586	0.702149	0.745069
										863.612	1.00309	0.959518	0.935395	0.853777	0.89436	0.84495	0.854902	0.837969	0.829722	0.811205	0.792231	0.773465	0.765076	0.745307	0.744323	0.751816	0.758015	0.750563	0.740523	0.702224	0.746257
										864.041	1.00155	0.962459	0.934252	0.851338	0.89404	0.844871	0.853854	0.836588	0.829139	0.811711	0.79145	0.769319	0.762583	0.744105	0.745216	0.750855	0.756722	0.748493	0.740431	0.701532	0.745182
										864.47	1.00295	0.964675	0.935496	0.853094	0.896852	0.84516	0.857736	0.836828	0.83077	0.815266	0.792402	0.773188	0.764775	0.745008	0.746289	0.751734	0.758453	0.750013	0.742262	0.702477	0.746222
										864.899	0.999536	0.961856	0.934785	0.849462	0.894771	0.843905	0.856755	0.834702	0.82895	0.813343	0.790161	0.772299	0.763379	0.741495	0.744717	0.748108	0.757082	0.74833	0.738757	0.7007	0.743924
										865.328	1.00088	0.959069	0.935569	0.850436	0.895095	0.844624	0.857628	0.836207	0.830845	0.812499	0.789046	0.773572	0.763965	0.743957	0.743358	0.748848	0.758778	0.74835	0.736973	0.701263	0.743277
										865.756	1.00188	0.958503	0.93609	0.849202	0.893855	0.843851	0.854547	0.836404	0.829172	0.811842	0.790449	0.771534	0.763389	0.743399	0.741331	0.74859	0.756903	0.747865	0.73512	0.699278	0.742681
										866.185	1.00325	0.962331	0.937272	0.852704	0.897011	0.846901	0.85739	0.838115	0.831873	0.814773	0.792508	0.772532	0.763262	0.745548	0.74375	0.751675	0.758542	0.748881	0.739024	0.699854	0.745225
										866.614	1.00282	0.963273	0.938344	0.853936	0.898334	0.847532	0.858196	0.837656	0.830065	0.816077	0.79263	0.773768	0.76456	0.746459	0.745266	0.752506	0.75798	0.749425	0.741848	0.699277	0.747322
										867.042	1.00044	0.961602	0.937645	0.854128	0.896634	0.846888	0.858641	0.835411	0.829727	0.812754	0.790292	0.772935	0.763728	0.744863	0.744694	0.751005	0.757168	0.748304	0.741791	0.699056	0.746978
										867.471	0.999334	0.959247	0.934883	0.852617	0.893168	0.843276	0.856356	0.834446	0.829867	0.811407	0.79021	0.771642	0.7629	0.743902	0.742241	0.75015	0.755287	0.746222	0.73676	0.698583	0.744945
										867.899	0.999564	0.956954	0.934009	0.850775	0.891063	0.841053	0.853901	0.831915	0.828447	0.810426	0.789091	0.768903	0.759772	0.742449	0.74051	0.747742	0.75368	0.744663	0.734894	0.698477	0.741268
										868.328	1.0014	0.960711	0.933118	0.851501	0.893634	0.841425	0.853437	0.83309	0.829528	0.813167	0.791052	0.76924	0.760333	0.741841	0.743119	0.748711	0.754599	0.745881	0.736067	0.698096	0.741693
										868.756	1.00051	0.960627	0.934912	0.851554	0.893226	0.843538	0.853006	0.832247	0.827506	0.813465	0.790716	0.7695	0.761437	0.742447	0.743973	0.749588	0.755896	0.746192	0.738102	0.697929	0.740644
										869.184	1.00154	0.964182	0.935819	0.854043	0.895569	0.845873	0.855156	0.835571	0.829944	0.813617	0.793506	0.772436	0.763605	0.74155	0.745193	0.751171	0.758012	0.749491	0.740437	0.698581	0.743014
										869.613	0.998694	0.961075	0.935177	0.85046	0.893256	0.844966	0.853355	0.834902	0.827638	0.809663	0.790638	0.770873	0.762013	0.74216	0.741884	0.748751	0.757207	0.747344	0.738067	0.698106	0.74142
										870.041	1.00122	0.959598	0.934349	0.850523	0.894001	0.84468	0.853397	0.833715	0.828498	0.808418	0.788722	0.769955	0.760471	0.742128	0.741374	0.746981	0.756028	0.74651	0.737456	0.697546	0.743541
										870.469	1.00086	0.958607	0.933127	0.851203	0.893423	0.842907	0.852871	0.832888	0.828098	0.809588	0.786463	0.767852	0.761305	0.743024	0.741995	0.74622	0.754543	0.745891	0.737231	0.697891	0.743569
										870.898	1.00504	0.960414	0.933561	0.853128	0.893941	0.843775	0.854073	0.834597	0.828426	0.812046	0.789043	0.769655	0.762924	0.743981	0.743489	0.747825	0.753429	0.747272	0.738714	0.699527	0.745863
										871.326	1.00201	0.960784	0.933386	0.85267	0.893725	0.840831	0.85304	0.834504	0.825481	0.812699	0.78735	0.768072	0.763146	0.741072	0.741651	0.747002	0.752176	0.747783	0.737999	0.698783	0.744104
										871.754	0.999127	0.957516	0.932032	0.84779	0.890059	0.839459	0.850068	0.83143	0.821466	0.809976	0.78683	0.76889	0.759578	0.738427	0.738003	0.746093	0.751058	0.744386	0.73461	0.69603	0.742458
										872.182	0.994474	0.95208	0.929645	0.846011	0.886822	0.836387	0.847212	0.827883	0.820767	0.808373	0.783631	0.766824	0.758052	0.736516	0.734987	0.744115	0.751962	0.742163	0.731707	0.693277	0.738293
										872.61	0.994031	0.950647	0.928442	0.846079	0.885527	0.836194	0.847253	0.827717	0.820085	0.806625	0.783548	0.767097	0.756447	0.736294	0.734101	0.743228	0.752496	0.740693	0.733135	0.693359	0.737306
										873.038	0.993193	0.949958	0.92672	0.845461	0.883747	0.832678	0.845273	0.824436	0.819346	0.804539	0.781469	0.763128	0.755556	0.733593	0.731803	0.741325	0.75162	0.740065	0.732124	0.691893	0.736074
										873.466	0.991293	0.949302	0.926687	0.843623	0.88279	0.832641	0.844761	0.821651	0.815902	0.802235	0.780477	0.760901	0.753947	0.731111	0.732611	0.739738	0.748064	0.738313	0.73085	0.691791	0.736258
										873.894	0.988236	0.94708	0.925731	0.841181	0.880264	0.831395	0.841234	0.820433	0.814504	0.799738	0.780126	0.757854	0.754378	0.729232	0.731685	0.739225	0.746551	0.736872	0.72837	0.69073	0.73496
										874.322	0.985972	0.944066	0.923351	0.838552	0.879583	0.831291	0.840922	0.821	0.812277	0.797475	0.780323	0.75575	0.754195	0.72836	0.732037	0.736642	0.743196	0.735274	0.727379	0.689905	0.733299
										874.75	0.984894	0.945805	0.92346	0.839507	0.879786	0.829555	0.840396	0.822469	0.812898	0.798066	0.779811	0.757426	0.753422	0.728932	0.731325	0.736003	0.744185	0.735703	0.727715	0.688954	0.732788
										875.178	0.985446	0.945117	0.92247	0.836734	0.880263	0.829082	0.839874	0.821638	0.812329	0.796913	0.778997	0.757553	0.749681	0.728758	0.729533	0.734158	0.743232	0.734351	0.725724	0.686598	0.732868
										875.606	0.984312	0.945392	0.922495	0.835695	0.880138	0.828901	0.838704	0.820803	0.81144	0.797638	0.775416	0.756558	0.747497	0.729803	0.72884	0.734731	0.742769	0.735347	0.7244	0.685259	0.731976
										876.033	0.982338	0.940698	0.918082	0.832284	0.878745	0.827623	0.837819	0.817313	0.809601	0.795057	0.77365	0.751815	0.746179	0.728317	0.726087	0.73231	0.740136	0.733171	0.721372	0.684667	0.729539
										876.461	0.980388	0.939221	0.914076	0.831848	0.877399	0.826903	0.836138	0.815123	0.806911	0.794703	0.771857	0.751196	0.745129	0.726246	0.725303	0.731772	0.738246	0.732273	0.721495	0.683735	0.727041
										876.889	0.977768	0.937538	0.911161	0.830686	0.874569	0.823095	0.834078	0.81232	0.804669	0.792045	0.771022	0.750766	0.743442	0.72296	0.723053	0.728762	0.736052	0.72786	0.719842	0.683517	0.724716
										877.316	0.973395	0.934884	0.908139	0.827712	0.869242	0.82063	0.829005	0.808923	0.80164	0.788401	0.766867	0.746872	0.739749	0.720021	0.720514	0.72619	0.733459	0.72615	0.718501	0.678664	0.722273
										877.744	0.969589	0.930686	0.906612	0.823951	0.865561	0.817301	0.827449	0.806554	0.800782	0.784822	0.763269	0.742613	0.736974	0.717689	0.719943	0.723022	0.731621	0.723474	0.715168	0.676598	0.719564
										878.172	0.965875	0.927007	0.903546	0.822746	0.86283	0.816028	0.824792	0.805531	0.799338	0.783837	0.759938	0.740231	0.733953	0.715661	0.718279	0.721501	0.729395	0.722172	0.711595	0.674327	0.717369
										878.599	0.965577	0.925301	0.901931	0.821918	0.861502	0.813298	0.82388	0.804686	0.797297	0.781416	0.760194	0.741293	0.73262	0.713274	0.716752	0.720716	0.72845	0.719944	0.710341	0.673151	0.71634
										879.027	0.962179	0.924052	0.898254	0.820102	0.858946	0.810124	0.820965	0.802509	0.794072	0.78017	0.758222	0.739388	0.72937	0.711472	0.713205	0.71898	0.724398	0.717852	0.707694	0.671374	0.714114
										879.454	0.963301	0.922349	0.898505	0.81924	0.858158	0.80869	0.821067	0.801448	0.794061	0.77896	0.757972	0.738686	0.729358	0.711493	0.713028	0.716921	0.725465	0.716862	0.708544	0.670908	0.71548
										879.882	0.960113	0.918633	0.896369	0.816457	0.856443	0.806284	0.818097	0.80056	0.792858	0.778044	0.753715	0.736365	0.727348	0.709698	0.712919	0.715455	0.724692	0.715774	0.707467	0.670489	0.714054
										880.309	0.956739	0.916047	0.893912	0.813304	0.851434	0.804177	0.81479	0.797673	0.791275	0.77368	0.751983	0.734547	0.726967	0.708105	0.709883	0.713036	0.724233	0.71299	0.704952	0.668229	0.712266
										880.736	0.949118	0.912161	0.88714	0.808934	0.848143	0.800943	0.809451	0.793978	0.78598	0.769057	0.74975	0.731748	0.7242	0.704317	0.70498	0.71027	0.720016	0.709952	0.700557	0.665168	0.708343
										881.164	0.947555	0.909525	0.88314	0.805612	0.841879	0.797784	0.805989	0.790069	0.782267	0.765521	0.749006	0.728831	0.721862	0.701126	0.70106	0.707956	0.715725	0.706932	0.695663	0.661913	0.704092
										881.591	0.946876	0.907062	0.881213	0.804726	0.840924	0.795208	0.803886	0.788474	0.778983	0.765798	0.747173	0.726466	0.720624	0.699527	0.700169	0.706751	0.712336	0.705938	0.695139	0.66095	0.702303
										882.018	0.944598	0.903696	0.880441	0.801883	0.836709	0.792403	0.801025	0.784137	0.775264	0.762821	0.744053	0.723351	0.718304	0.698203	0.698751	0.703494	0.709999	0.702465	0.692721	0.658924	0.699199
										882.445	0.939819	0.902292	0.877727	0.799686	0.835644	0.790232	0.800352	0.780923	0.772167	0.761302	0.74124	0.72127	0.715052	0.698458	0.69735	0.701148	0.708295	0.699605	0.691977	0.656764	0.698128
										882.872	0.932858	0.895567	0.872148	0.796378	0.830528	0.786811	0.796818	0.776442	0.769358	0.756216	0.735964	0.719491	0.710955	0.693378	0.692576	0.697202	0.706888	0.696151	0.688082	0.65294	0.694153
										883.299	0.929782	0.893473	0.86873	0.7946	0.828404	0.785881	0.794344	0.774151	0.767398	0.754327	0.732056	0.718531	0.709023	0.689777	0.690921	0.696345	0.704275	0.695254	0.687278	0.650732	0.690513
										883.726	0.923273	0.886482	0.863473	0.789899	0.824245	0.78134	0.788188	0.769419	0.763128	0.749759	0.726953	0.712896	0.704482	0.684088	0.685477	0.691939	0.698826	0.691591	0.682659	0.646996	0.686853
										884.153	0.922321	0.88599	0.863123	0.789076	0.823646	0.779685	0.786968	0.767456	0.76188	0.748792	0.727842	0.712408	0.704422	0.684786	0.685692	0.690046	0.69643	0.690257	0.681785	0.646669	0.687768
										884.58	0.919345	0.880306	0.860708	0.785263	0.819859	0.774627	0.78311	0.764746	0.75867	0.745798	0.725268	0.708439	0.700539	0.682516	0.683257	0.686433	0.694503	0.686374	0.677405	0.644442	0.68535
										885.007	0.918181	0.877544	0.860186	0.784917	0.817243	0.772434	0.78181	0.763387	0.758229	0.743696	0.722349	0.70687	0.69892	0.680162	0.682639	0.685234	0.693697	0.685188	0.676699	0.645123	0.682337
										885.434	0.91058	0.87007	0.85395	0.779414	0.811053	0.76716	0.776156	0.757792	0.751505	0.738008	0.715889	0.700364	0.692951	0.673763	0.676641	0.681234	0.68953	0.680959	0.672337	0.640724	0.675385
										885.861	0.904372	0.865246	0.847973	0.774458	0.804575	0.761471	0.77211	0.75241	0.7468	0.734302	0.71155	0.694935	0.688386	0.66915	0.671452	0.677962	0.684283	0.678002	0.667956	0.636763	0.671068
										886.288	0.899361	0.862177	0.842602	0.771349	0.799666	0.756386	0.766854	0.748849	0.74223	0.73025	0.708962	0.692298	0.684989	0.666593	0.667844	0.673589	0.679999	0.672723	0.6626	0.631943	0.667974
										886.715	0.8958	0.859607	0.838166	0.767862	0.796474	0.752499	0.761804	0.744319	0.738124	0.726782	0.704137	0.688396	0.680282	0.664417	0.664561	0.671224	0.676189	0.669486	0.659225	0.629422	0.664814
										887.141	0.891143	0.854918	0.83215	0.762854	0.79309	0.747956	0.755119	0.740942	0.734512	0.720361	0.699844	0.684181	0.676019	0.660472	0.660446	0.66602	0.671847	0.66395	0.655956	0.625376	0.661439
										887.568	0.886734	0.850153	0.827659	0.759173	0.790306	0.747161	0.752583	0.736887	0.73079	0.71739	0.697218	0.681496	0.674115	0.657569	0.657556	0.664444	0.669724	0.66316	0.654423	0.624509	0.658568
										887.995	0.881739	0.845857	0.824227	0.753641	0.78527	0.742334	0.748909	0.733622	0.726438	0.71315	0.694154	0.678834	0.67101	0.651955	0.653502	0.658667	0.666718	0.658369	0.649269	0.621795	0.654499
										888.421	0.875314	0.84177	0.819618	0.750563	0.781319	0.740348	0.746694	0.730158	0.722505	0.710213	0.692234	0.676067	0.667831	0.647362	0.650338	0.655403	0.662953	0.654303	0.64656	0.618501	0.651166
										888.848	0.868349	0.835325	0.813631	0.744026	0.774207	0.733591	0.739907	0.724091	0.716796	0.704834	0.685241	0.670746	0.662001	0.642279	0.646062	0.649832	0.657914	0.649085	0.640745	0.61298	0.646784
										889.275	0.862236	0.826889	0.806187	0.739514	0.767917	0.727721	0.733245	0.719583	0.712434	0.699504	0.679033	0.664292	0.657162	0.636807	0.642447	0.645247	0.652454	0.644836	0.637353	0.607351	0.642839
										889.701	0.857851	0.820828	0.801029	0.734239	0.761475	0.722005	0.728423	0.714671	0.707695	0.694199	0.67335	0.659732	0.652705	0.634591	0.638299	0.641611	0.648996	0.641079	0.634757	0.604498	0.638466
										890.128	0.850829	0.814373	0.794006	0.730588	0.756765	0.715871	0.724784	0.711287	0.702144	0.687478	0.668586	0.655843	0.6473	0.630789	0.633171	0.636497	0.643278	0.63561	0.630419	0.599428	0.634071
										890.554	0.84496	0.810708	0.790316	0.726067	0.752091	0.712551	0.722252	0.706568	0.69716	0.682949	0.665217	0.651969	0.643938	0.629836	0.62877	0.632865	0.639365	0.632591	0.627087	0.59559	0.630658
										890.98	0.839585	0.804422	0.786576	0.722101	0.748501	0.708711	0.717468	0.702025	0.693255	0.678978	0.660348	0.648251	0.640705	0.626658	0.625249	0.629819	0.635441	0.629921	0.621413	0.591597	0.627467
										891.407	0.837569	0.802145	0.783744	0.718239	0.745661	0.70601	0.71398	0.696963	0.690861	0.677395	0.65858	0.643909	0.639299	0.623271	0.621964	0.627166	0.634307	0.626949	0.618648	0.59025	0.624093
										891.833	0.834249	0.799131	0.780868	0.714617	0.743339	0.703885	0.708534	0.693325	0.688217	0.675227	0.657199	0.641276	0.636404	0.619186	0.618867	0.624823	0.630384	0.622636	0.614607	0.587798	0.621003
										892.259	0.829439	0.796874	0.776038	0.712209	0.740216	0.700685	0.704891	0.688874	0.684335	0.673672	0.654996	0.637735	0.63305	0.615694	0.616019	0.620825	0.627537	0.619952	0.611436	0.585653	0.618448
										892.685	0.824886	0.793493	0.772794	0.707689	0.736443	0.698429	0.699347	0.687691	0.681904	0.671759	0.65227	0.635707	0.629341	0.612045	0.613581	0.618768	0.623713	0.61678	0.609948	0.581302	0.615492
										893.112	0.820938	0.787097	0.765035	0.705639	0.730832	0.693319	0.696781	0.684709	0.678155	0.667541	0.647884	0.633171	0.624765	0.608978	0.612465	0.615405	0.61956	0.61452	0.607839	0.577364	0.611014
										893.538	0.817543	0.784711	0.762279	0.70304	0.726763	0.690228	0.693485	0.682747	0.676773	0.663191	0.645175	0.630982	0.623775	0.607292	0.610282	0.612591	0.616993	0.611827	0.606369	0.575458	0.607991
										893.964	0.814085	0.779914	0.758344	0.700272	0.720801	0.685963	0.69098	0.678684	0.67042	0.658975	0.641267	0.62643	0.619621	0.604644	0.606975	0.607515	0.613295	0.608436	0.602148	0.573922	0.604936
										894.39	0.807788	0.777346	0.75594	0.695404	0.718269	0.682763	0.687243	0.67431	0.666561	0.655468	0.63839	0.623103	0.617086	0.600986	0.601805	0.604375	0.611578	0.604743	0.59853	0.572651	0.602744
										894.816	0.802797	0.771822	0.751143	0.692071	0.714006	0.678891	0.684153	0.670257	0.660849	0.650566	0.63338	0.617474	0.611344	0.594677	0.596465	0.601087	0.60839	0.600909	0.595863	0.569231	0.599381
										895.242	0.795411	0.764393	0.745211	0.68664	0.709654	0.671971	0.679722	0.663645	0.657687	0.644709	0.627938	0.612864	0.606931	0.589307	0.590305	0.596844	0.604425	0.596345	0.591769	0.565422	0.595203
										895.668	0.790431	0.759232	0.742073	0.683872	0.70519	0.667809	0.67556	0.659328	0.653788	0.640952	0.623881	0.609363	0.604233	0.586369	0.586715	0.593502	0.602261	0.593993	0.588864	0.562095	0.592601
										896.094	0.786373	0.755341	0.738022	0.678516	0.701337	0.661769	0.671198	0.654702	0.650663	0.637798	0.621321	0.606685	0.60073	0.584316	0.584153	0.589366	0.597865	0.591006	0.584467	0.557305	0.588481
										896.519	0.78257	0.751248	0.735433	0.676241	0.699201	0.661129	0.66666	0.652553	0.647173	0.633994	0.61752	0.60438	0.599571	0.583542	0.582443	0.586832	0.595389	0.588697	0.581263	0.554084	0.58493
										896.945	0.780904	0.748744	0.732319	0.672909	0.695706	0.657889	0.663502	0.650281	0.645076	0.631285	0.615556	0.600818	0.596378	0.580605	0.581671	0.584593	0.591505	0.586092	0.578422	0.551568	0.581897
										897.371	0.775368	0.744627	0.727816	0.670878	0.692454	0.656378	0.658932	0.646604	0.640231	0.627458	0.6119	0.599227	0.592816	0.577539	0.579399	0.582867	0.588133	0.582886	0.576005	0.54974	0.579004
										897.797	0.771611	0.741798	0.721233	0.667723	0.688557	0.652511	0.656169	0.642732	0.637217	0.625406	0.608742	0.595931	0.587671	0.573915	0.577117	0.580731	0.585126	0.581225	0.57359	0.547679	0.577048
										898.222	0.766668	0.736132	0.715463	0.663128	0.684602	0.648777	0.653105	0.638661	0.633771	0.62192	0.604257	0.592426	0.584561	0.571233	0.572274	0.577083	0.583282	0.575898	0.568557	0.543147	0.573771
										898.648	0.764744	0.732835	0.71244	0.659314	0.681902	0.646073	0.649724	0.635823	0.631467	0.619802	0.601034	0.587986	0.581936	0.568458	0.568988	0.574708	0.58231	0.57335	0.565604	0.541091	0.571997
										899.073	0.762477	0.729642	0.712088	0.656923	0.680387	0.64338	0.647807	0.633778	0.627563	0.616934	0.600507	0.584584	0.580163	0.565106	0.56642	0.572423	0.579011	0.570387	0.562777	0.537876	0.569347
										899.499	0.75974	0.726919	0.708916	0.654055	0.675735	0.640407	0.643791	0.631747	0.622988	0.612469	0.596164	0.581253	0.576942	0.562846	0.563443	0.570696	0.574267	0.56967	0.561863	0.537813	0.567082
										899.925	0.757296	0.723389	0.706004	0.651202	0.672296	0.639012	0.642465	0.630555	0.620674	0.610127	0.5948	0.582181	0.575616	0.562201	0.560589	0.569811	0.571061	0.568398	0.558865	0.535624	0.56413
										900.35	0.753879	0.72053	0.70139	0.648658	0.668128	0.636945	0.639284	0.627527	0.619621	0.60695	0.591585	0.582777	0.574298	0.561409	0.558199	0.568065	0.569452	0.567424	0.557708	0.534406	0.561832
										900.775	0.750468	0.718585	0.699573	0.646583	0.667193	0.634875	0.637524	0.62568	0.619295	0.606419	0.590764	0.581295	0.572671	0.560473	0.558073	0.564744	0.568126	0.565683	0.555505	0.531282	0.560044
										901.201	0.746187	0.71575	0.696194	0.644078	0.664298	0.630838	0.63444	0.62141	0.617672	0.603829	0.586956	0.576647	0.569524	0.557606	0.556805	0.561562	0.565469	0.560941	0.552135	0.52835	0.557172
										901.626	0.741542	0.712602	0.693765	0.640667	0.660092	0.62634	0.631357	0.616255	0.613678	0.601581	0.583078	0.570157	0.566211	0.553519	0.552838	0.55635	0.561671	0.556641	0.547987	0.524691	0.553959
										902.052	0.737546	0.707864	0.689833	0.638273	0.656262	0.623327	0.628163	0.612333	0.610756	0.597857	0.579225	0.566796	0.563766	0.549272	0.548455	0.552883	0.559178	0.552784	0.545079	0.522156	0.550508
										902.477	0.731336	0.702646	0.685207	0.633482	0.649998	0.618383	0.62383	0.608799	0.606072	0.59357	0.576187	0.563119	0.560146	0.544689	0.544948	0.548481	0.556317	0.549884	0.542184	0.519144	0.547342
										902.902	0.729467	0.701979	0.683384	0.633184	0.650063	0.61736	0.621852	0.608861	0.604078	0.59229	0.575787	0.563784	0.558896	0.543849	0.546164	0.548861	0.556149	0.548805	0.54351	0.519515	0.546577
										903.327	0.726326	0.699047	0.680244	0.630419	0.647889	0.613689	0.618932	0.605774	0.599772	0.590198	0.573455	0.562567	0.556047	0.541094	0.545116	0.547651	0.552747	0.545683	0.541624	0.517634	0.544308
										903.752	0.723952	0.694949	0.676992	0.6278	0.64688	0.610224	0.615146	0.602165	0.595622	0.585718	0.570067	0.558997	0.553034	0.538061	0.541607	0.54503	0.548508	0.54379	0.539554	0.51525	0.54173
										904.177	0.717527	0.688457	0.673391	0.621174	0.641015	0.60631	0.610403	0.598237	0.593106	0.58156	0.565787	0.554923	0.54771	0.534327	0.535052	0.540963	0.545915	0.539107	0.5344	0.511272	0.537043
										904.602	0.711411	0.681722	0.667323	0.616156	0.634709	0.603263	0.606139	0.592768	0.587267	0.575837	0.561365	0.550351	0.544415	0.530488	0.530788	0.537036	0.541766	0.536742	0.529528	0.507621	0.53241
										905.027	0.707902	0.678541	0.663976	0.612835	0.629725	0.602169	0.603442	0.590395	0.585267	0.575151	0.557098	0.548035	0.542014	0.528441	0.528612	0.533826	0.540159	0.534303	0.526745	0.506453	0.530656
										905.452	0.702643	0.672769	0.655461	0.608743	0.624185	0.596177	0.597878	0.584832	0.578302	0.568304	0.55255	0.542655	0.538991	0.522969	0.525127	0.529169	0.533821	0.53137	0.5215	0.502594	0.526389
										905.877	0.699325	0.67115	0.652981	0.605489	0.621209	0.591526	0.595562	0.583229	0.577313	0.56655	0.55111	0.539675	0.53534	0.51968	0.522372	0.526078	0.531878	0.527751	0.519772	0.500705	0.524827
										906.302	0.6941	0.667378	0.648356	0.603259	0.618452	0.586762	0.592377	0.580513	0.573264	0.562521	0.549517	0.535739	0.531703	0.516242	0.518747	0.522448	0.52702	0.524039	0.516388	0.49672	0.519942
										906.727	0.689209	0.664691	0.646832	0.599973	0.616264	0.584847	0.590221	0.578102	0.570899	0.560762	0.545917	0.532572	0.526693	0.51422	0.516471	0.519849	0.524851	0.519935	0.513738	0.493007	0.516898
										907.152	0.683463	0.659854	0.640585	0.595972	0.612436	0.581986	0.584737	0.573501	0.566788	0.557208	0.541682	0.52811	0.523405	0.510983	0.512754	0.516753	0.520952	0.517568	0.509565	0.489011	0.512711
										907.577	0.678768	0.654975	0.636016	0.591215	0.60726	0.577092	0.580176	0.567999	0.562951	0.553067	0.537716	0.525156	0.51891	0.508546	0.509245	0.513667	0.518168	0.513089	0.50742	0.485439	0.509342
										908.001	0.674415	0.647242	0.628562	0.585297	0.600395	0.571629	0.574417	0.561967	0.558542	0.547935	0.533891	0.519951	0.515532	0.505876	0.50521	0.50881	0.513859	0.509398	0.503991	0.482044	0.506204
										908.426	0.670851	0.642686	0.625013	0.581769	0.595964	0.566896	0.570411	0.558484	0.55469	0.543623	0.529228	0.516888	0.510434	0.503027	0.5017	0.504415	0.511137	0.504282	0.501088	0.478621	0.502567
										908.85	0.663852	0.636451	0.619925	0.575067	0.592088	0.561705	0.566036	0.553321	0.549933	0.538604	0.523839	0.51266	0.505873	0.496818	0.497526	0.500448	0.506666	0.499377	0.495736	0.474552	0.499008
										909.275	0.65892	0.632214	0.617164	0.573032	0.588785	0.559382	0.562552	0.551551	0.545981	0.535537	0.519432	0.510801	0.5028	0.492308	0.496357	0.49877	0.503528	0.496254	0.492708	0.472833	0.494418
										909.7	0.651094	0.625233	0.611231	0.567726	0.58226	0.555395	0.556345	0.544261	0.539923	0.529806	0.514522	0.505367	0.49856	0.487426	0.491002	0.494851	0.497495	0.492043	0.488473	0.467592	0.489466
										910.124	0.64572	0.619105	0.60442	0.564279	0.574664	0.551061	0.549986	0.539063	0.533841	0.525206	0.510141	0.499912	0.494369	0.482668	0.486158	0.490125	0.492516	0.488627	0.485186	0.463617	0.484709
										910.549	0.640601	0.614262	0.599043	0.558052	0.568479	0.543809	0.544743	0.532086	0.528397	0.519839	0.507001	0.493837	0.489751	0.477051	0.47939	0.485031	0.48731	0.483711	0.479902	0.457764	0.48174
										910.973	0.636418	0.609977	0.595143	0.553663	0.565253	0.538275	0.541037	0.528181	0.525063	0.516513	0.504459	0.490192	0.48696	0.473761	0.476354	0.481678	0.484645	0.480195	0.475968	0.455086	0.478494
										911.397	0.63291	0.605633	0.592453	0.550698	0.561561	0.534428	0.537229	0.524284	0.520542	0.511931	0.500845	0.486392	0.48367	0.470876	0.473157	0.478003	0.482614	0.476995	0.470918	0.452168	0.473755
										911.822	0.62593	0.599447	0.585574	0.546934	0.556285	0.530441	0.532362	0.5195	0.516159	0.507054	0.49456	0.482246	0.478235	0.466482	0.469173	0.473436	0.479241	0.471546	0.466927	0.44852	0.469173
										912.246	0.618411	0.592449	0.578117	0.541006	0.549013	0.525322	0.525466	0.514155	0.508767	0.50124	0.488548	0.476876	0.471308	0.46067	0.463799	0.4675	0.473266	0.466034	0.461138	0.44334	0.463559
										912.67	0.610207	0.586651	0.571603	0.53429	0.54362	0.520268	0.51944	0.50873	0.504602	0.496994	0.484448	0.472586	0.466052	0.4568	0.459944	0.463034	0.467234	0.460112	0.456692	0.440396	0.460022
										913.094	0.604066	0.582311	0.566668	0.530298	0.53903	0.514811	0.513843	0.503537	0.499546	0.491848	0.481151	0.469264	0.463098	0.453332	0.456078	0.45844	0.461523	0.456607	0.453266	0.438122	0.456517
										913.519	0.596583	0.575487	0.561726	0.526005	0.533567	0.509266	0.508462	0.497125	0.495529	0.486473	0.475268	0.463619	0.45907	0.447955	0.450601	0.45416	0.457167	0.452234	0.448669	0.434673	0.452132
										913.943	0.592391	0.56933	0.555077	0.521589	0.528305	0.503978	0.504026	0.493018	0.490043	0.481133	0.467144	0.457209	0.454577	0.442189	0.445277	0.448191	0.45297	0.448568	0.444533	0.428637	0.447399
										914.367	0.585624	0.562298	0.549393	0.514545	0.521823	0.499048	0.499491	0.488125	0.485425	0.478236	0.462003	0.452223	0.448949	0.437337	0.440264	0.442892	0.449039	0.444693	0.439941	0.42211	0.442071
										914.791	0.581759	0.557411	0.544701	0.509875	0.517682	0.494621	0.495633	0.484581	0.479755	0.472398	0.457496	0.448618	0.443475	0.433848	0.435836	0.438668	0.444577	0.441248	0.436081	0.418007	0.437686
										915.215	0.573761	0.55183	0.539015	0.504406	0.512226	0.489219	0.489859	0.477629	0.47371	0.466344	0.453965	0.44409	0.437184	0.42959	0.43118	0.435696	0.440446	0.436688	0.431192	0.413585	0.432834
										915.639	0.568877	0.547939	0.533483	0.499731	0.507748	0.484958	0.48494	0.473614	0.468339	0.460221	0.44816	0.439456	0.433017	0.425657	0.427013	0.432025	0.43632	0.431732	0.42638	0.410693	0.428435
										916.062	0.563257	0.542468	0.527641	0.494776	0.502163	0.479722	0.480617	0.469179	0.463498	0.45598	0.444452	0.434554	0.428808	0.421474	0.424046	0.428635	0.43129	0.427555	0.422381	0.407608	0.424112
										916.486	0.558552	0.536233	0.523194	0.490263	0.496454	0.475214	0.47584	0.464638	0.459342	0.452393	0.440774	0.431248	0.427568	0.417404	0.419241	0.42387	0.426637	0.423547	0.418275	0.404484	0.420595
										916.91	0.553252	0.52937	0.5195	0.485992	0.490996	0.469885	0.47023	0.459806	0.454117	0.447618	0.437211	0.427674	0.423272	0.413753	0.415064	0.420068	0.422426	0.420592	0.412866	0.400666	0.417196
										917.334	0.547698	0.522632	0.512907	0.480626	0.484953	0.465308	0.46422	0.45449	0.450424	0.443696	0.432955	0.423218	0.419373	0.409696	0.411473	0.414623	0.419218	0.414641	0.408769	0.395704	0.41372
										917.758	0.542001	0.51825	0.507636	0.476562	0.481185	0.459808	0.459915	0.450789	0.446035	0.439015	0.428091	0.419084	0.414372	0.405739	0.407678	0.410814	0.416448	0.412099	0.406494	0.391109	0.410153
										918.181	0.53505	0.514714	0.501686	0.47224	0.478032	0.454407	0.455424	0.446326	0.442378	0.434184	0.424248	0.414014	0.41119	0.401729	0.403037	0.406248	0.412266	0.407366	0.40324	0.387744	0.405469
										918.605	0.528848	0.509967	0.49578	0.467794	0.473975	0.449567	0.451439	0.441579	0.436979	0.429319	0.418811	0.410479	0.406919	0.397576	0.39842	0.402307	0.408262	0.403864	0.398605	0.38509	0.400893
										919.028	0.523699	0.504458	0.490816	0.462967	0.468488	0.446035	0.446315	0.436086	0.431936	0.425192	0.414737	0.406479	0.402704	0.393692	0.394547	0.397361	0.403119	0.398227	0.393282	0.381717	0.395823
										919.452	0.51982	0.4987	0.485973	0.45773	0.461968	0.442249	0.441453	0.430027	0.427694	0.420434	0.410853	0.403754	0.39834	0.389597	0.390754	0.394185	0.399148	0.393776	0.38968	0.377891	0.391472
										919.876	0.515747	0.495052	0.482803	0.453878	0.458356	0.437817	0.436413	0.42675	0.424663	0.417438	0.407882	0.400567	0.394989	0.386284	0.387758	0.389804	0.395697	0.391588	0.385945	0.374337	0.389519
										920.299	0.50962	0.490826	0.477223	0.449785	0.452187	0.433566	0.43312	0.422876	0.421817	0.412602	0.403321	0.395336	0.390966	0.382494	0.38401	0.386632	0.391204	0.388416	0.381834	0.370776	0.388416
										920.722	0.504834	0.485699	0.470976	0.446899	0.448171	0.429744	0.429803	0.420705	0.41725	0.409419	0.398383	0.390206	0.387049	0.378438	0.380484	0.383148	0.388155	0.385806	0.378962	0.367123	0.384557
										921.146	0.499736	0.480316	0.466572	0.442707	0.442856	0.426128	0.42652	0.415492	0.41274	0.405289	0.394551	0.386665	0.383742	0.375666	0.376671	0.380723	0.384538	0.382262	0.375827	0.364429	0.38039
										921.569	0.495964	0.475381	0.461898	0.437739	0.440264	0.421434	0.420543	0.412364	0.407754	0.400893	0.391104	0.38258	0.379818	0.371633	0.372815	0.376456	0.381184	0.378036	0.37174	0.361345	0.374021
										921.992	0.489917	0.470385	0.457807	0.431428	0.436335	0.417455	0.415307	0.406823	0.40299	0.396185	0.386289	0.378623	0.375111	0.368038	0.368109	0.371586	0.376831	0.37352	0.367344	0.356908	0.370162
										922.416	0.484046	0.466121	0.451938	0.426401	0.431752	0.412699	0.41086	0.402739	0.398261	0.39211	0.381355	0.37378	0.370886	0.363014	0.364117	0.366567	0.372446	0.3684	0.364052	0.351969	0.364942
										922.839	0.478018	0.460076	0.447222	0.422038	0.425318	0.407731	0.408324	0.398276	0.394154	0.387784	0.376858	0.370345	0.366899	0.358732	0.36063	0.363317	0.36789	0.365043	0.361205	0.347806	0.361015
										923.262	0.471998	0.454535	0.441887	0.417801	0.419845	0.403762	0.403359	0.394266	0.389645	0.383449	0.373082	0.366305	0.362846	0.353936	0.358385	0.360524	0.362911	0.361069	0.357461	0.34511	0.357633
										923.685	0.467148	0.448714	0.437339	0.41408	0.415874	0.400283	0.398678	0.389547	0.385041	0.379013	0.369527	0.362836	0.359313	0.35001	0.353705	0.356808	0.358549	0.356997	0.353776	0.341406	0.354185
										924.108	0.462709	0.445831	0.434338	0.410681	0.41329	0.396952	0.393814	0.386218	0.381307	0.375721	0.367026	0.360349	0.35618	0.347829	0.351346	0.353801	0.356209	0.354027	0.350842	0.338797	0.352402
										924.531	0.459122	0.44207	0.42987	0.407241	0.409302	0.391983	0.390124	0.382919	0.378287	0.372306	0.36288	0.356442	0.353181	0.345074	0.346754	0.349154	0.352765	0.350443	0.347776	0.335636	0.349267
										924.954	0.454376	0.438776	0.425567	0.403796	0.404438	0.386342	0.386241	0.380266	0.375451	0.36871	0.359751	0.352753	0.348289	0.342879	0.344187	0.346042	0.350167	0.347124	0.343676	0.33373	0.345982
										925.377	0.451767	0.433866	0.420576	0.399486	0.400021	0.383263	0.382686	0.377016	0.372887	0.365683	0.356182	0.349257	0.344462	0.339173	0.341131	0.342666	0.347211	0.344272	0.340179	0.330821	0.342511
										925.8	0.446892	0.427844	0.416159	0.396356	0.395589	0.379461	0.379104	0.371902	0.369452	0.361912	0.353301	0.346474	0.340807	0.336174	0.337161	0.338921	0.344256	0.341169	0.336019	0.327331	0.339813
										926.223	0.442434	0.423759	0.411751	0.391536	0.39131	0.376197	0.374419	0.367793	0.365022	0.357659	0.349225	0.341886	0.337526	0.332031	0.333547	0.335587	0.34078	0.338198	0.333601	0.323181	0.335915
										926.645	0.4362	0.418995	0.406711	0.387224	0.387295	0.371499	0.370483	0.362008	0.360962	0.354211	0.345516	0.338236	0.334302	0.328317	0.328627	0.33177	0.336739	0.334088	0.329173	0.319831	0.331984
										927.068	0.432249	0.415856	0.403954	0.383236	0.384553	0.368529	0.368427	0.359242	0.356794	0.351355	0.342348	0.334014	0.330244	0.325353	0.326521	0.329303	0.333562	0.330339	0.326288	0.316519	0.328242
										927.491	0.4285	0.41063	0.39994	0.379771	0.380319	0.365488	0.366447	0.355996	0.353213	0.34794	0.33806	0.332281	0.327716	0.322264	0.323778	0.325863	0.329379	0.326852	0.322675	0.313833	0.325428
										927.913	0.424489	0.406157	0.395595	0.376249	0.376726	0.363475	0.362927	0.353468	0.34921	0.344529	0.333669	0.329292	0.3247	0.319607	0.321891	0.323704	0.326632	0.323805	0.321116	0.31025	0.322821
										928.336	0.420225	0.403363	0.390837	0.372121	0.372723	0.359679	0.358289	0.350267	0.345793	0.341379	0.330244	0.326361	0.322878	0.316263	0.318661	0.320193	0.32342	0.32116	0.317814	0.307602	0.3198
										928.759	0.415732	0.399673	0.388044	0.368933	0.369541	0.35666	0.35396	0.347027	0.342432	0.338086	0.32803	0.321598	0.320078	0.31376	0.316305	0.317784	0.320871	0.3186	0.314618	0.305343	0.317676
										929.181	0.411449	0.396075	0.385351	0.366686	0.366645	0.35232	0.350704	0.344409	0.340087	0.334925	0.32643	0.318514	0.316576	0.311545	0.312165	0.31455	0.318526	0.314681	0.310722	0.30314	0.314979
										929.604	0.408889	0.391493	0.383308	0.365208	0.363991	0.349638	0.347884	0.341954	0.337509	0.332606	0.324051	0.316331	0.31407	0.309101	0.30993	0.312227	0.315812	0.312823	0.308576	0.301596	0.311362
										930.026	0.406298	0.389367	0.379366	0.36139	0.362382	0.346891	0.345935	0.34005	0.33551	0.330898	0.322032	0.314941	0.311769	0.306565	0.307491	0.309379	0.314015	0.311123	0.307437	0.299378	0.30908
										930.448	0.404468	0.387823	0.376737	0.359577	0.360199	0.345547	0.344853	0.337141	0.333347	0.330015	0.320729	0.313567	0.31115	0.303737	0.306423	0.308302	0.312712	0.31057	0.307339	0.298328	0.307536
										930.871	0.402407	0.386172	0.375508	0.3569	0.358595	0.343414	0.34366	0.335776	0.331594	0.32773	0.31942	0.311333	0.310482	0.302124	0.305012	0.307696	0.311992	0.309014	0.306228	0.296918	0.306797
										931.293	0.398736	0.384068	0.373919	0.354919	0.35556	0.341078	0.341666	0.333805	0.32976	0.325566	0.317537	0.308999	0.308598	0.300725	0.302978	0.306573	0.310324	0.305884	0.303631	0.294296	0.305021
										931.715	0.394996	0.381057	0.371912	0.351416	0.352259	0.338589	0.338004	0.331411	0.326414	0.322415	0.314382	0.306061	0.306061	0.297813	0.299887	0.303814	0.306402	0.304029	0.300586	0.290969	0.302487
										932.137	0.393671	0.379482	0.369737	0.34962	0.349931	0.337112	0.336633	0.328899	0.324825	0.322091	0.312915	0.306197	0.304056	0.296309	0.298959	0.302632	0.304923	0.302028	0.29994	0.289418	0.302142
										932.56	0.395173	0.377706	0.36878	0.349992	0.349308	0.337321	0.336096	0.327867	0.323401	0.320982	0.313095	0.306756	0.303563	0.295304	0.297855	0.302543	0.304409	0.302531	0.300022	0.289649	0.301774
										932.982	0.394947	0.375664	0.367244	0.348909	0.348339	0.334881	0.334887	0.326593	0.322089	0.319116	0.31224	0.305244	0.301755	0.294873	0.297467	0.300247	0.303172	0.300998	0.29919	0.288969	0.301106
										933.404	0.393105	0.373582	0.365112	0.347758	0.346397	0.333245	0.332448	0.326472	0.320256	0.317474	0.309598	0.303304	0.300246	0.29469	0.295751	0.299137	0.302201	0.299863	0.297069	0.287898	0.299269
										933.826	0.391108	0.373546	0.365026	0.345959	0.345191	0.332114	0.330621	0.325237	0.32056	0.316968	0.307933	0.302141	0.299772	0.293998	0.295557	0.297865	0.300989	0.298999	0.296013	0.286665	0.298903
										934.248	0.390687	0.373151	0.364668	0.345408	0.34539	0.332213	0.330352	0.324762	0.321082	0.317432	0.307928	0.302135	0.30007	0.292871	0.295381	0.298611	0.301108	0.298731	0.295753	0.287564	0.298365
										934.67	0.391225	0.374249	0.363879	0.344994	0.346367	0.331806	0.330914	0.3247	0.322086	0.316299	0.310355	0.302539	0.300064	0.292024	0.295072	0.299251	0.30131	0.299817	0.296812	0.287671	0.298938
										935.092	0.390939	0.374153	0.363132	0.345382	0.346274	0.33209	0.331253	0.325565	0.322166	0.316485	0.310791	0.302789	0.299535	0.292438	0.295432	0.298722	0.301391	0.299644	0.297818	0.288316	0.298837
										935.513	0.391057	0.374139	0.363634	0.34461	0.346203	0.332585	0.331403	0.32622	0.321743	0.316807	0.310321	0.303618	0.299889	0.295002	0.295539	0.298899	0.302091	0.299376	0.297657	0.288214	0.299545
										935.935	0.389848	0.374044	0.365043	0.345713	0.345133	0.332752	0.331061	0.32532	0.321505	0.317865	0.308785	0.303515	0.299857	0.295824	0.295939	0.298094	0.302066	0.299265	0.296869	0.288725	0.299362
										936.357	0.390372	0.373806	0.366075	0.346341	0.346546	0.332195	0.331633	0.325134	0.321314	0.318688	0.308429	0.304162	0.300059	0.29575	0.295194	0.299111	0.302841	0.299196	0.296419	0.28852	0.299304
										936.779	0.390575	0.37543	0.365082	0.347044	0.346513	0.332691	0.330915	0.325539	0.322029	0.318567	0.308576	0.305036	0.300668	0.294972	0.296355	0.30007	0.304003	0.300124	0.296427	0.288743	0.299152
										937.2	0.391058	0.375035	0.364023	0.346239	0.34683	0.333768	0.331289	0.325934	0.322267	0.317835	0.309669	0.304839	0.301269	0.294798	0.296456	0.300213	0.303416	0.299484	0.29712	0.288786	0.299019
										937.622	0.391125	0.375032	0.364005	0.345708	0.347254	0.333335	0.330799	0.326494	0.323396	0.317701	0.31051	0.304845	0.30269	0.294731	0.297376	0.300021	0.303873	0.301156	0.298215	0.289519	0.299501
										938.043	0.393966	0.375428	0.367312	0.348278	0.348811	0.334806	0.333015	0.329341	0.325564	0.319197	0.312014	0.305362	0.30325	0.296151	0.298178	0.30043	0.304775	0.303232	0.299824	0.291932	0.301997
										938.465	0.395405	0.376191	0.36853	0.349317	0.351266	0.335076	0.334924	0.331391	0.327815	0.321447	0.312609	0.306659	0.304431	0.29705	0.299775	0.302386	0.306562	0.304565	0.301973	0.292102	0.303515
										938.886	0.397269	0.377117	0.369299	0.350247	0.350813	0.336934	0.336685	0.332496	0.328101	0.322022	0.313712	0.307809	0.304435	0.298283	0.299931	0.304356	0.307299	0.304101	0.303025	0.293918	0.304484
										939.308	0.397936	0.37949	0.36899	0.351449	0.352459	0.337344	0.338712	0.333568	0.328224	0.323707	0.315335	0.308878	0.305522	0.300627	0.302014	0.306063	0.308106	0.303977	0.305735	0.294724	0.304275
										939.729	0.399919	0.381148	0.371601	0.353037	0.353699	0.3393	0.339781	0.334181	0.328276	0.325108	0.316845	0.310004	0.306094	0.302245	0.303552	0.305595	0.308563	0.305176	0.306781	0.296906	0.306058
										940.151	0.40013	0.382657	0.372057	0.354111	0.355659	0.340044	0.340706	0.335084	0.328861	0.326171	0.317799	0.310295	0.307703	0.303842	0.305742	0.305833	0.309852	0.307509	0.306762	0.295798	0.307794
										940.572	0.401725	0.383371	0.373398	0.353356	0.356083	0.340935	0.340996	0.334904	0.330671	0.326735	0.318148	0.3112	0.309438	0.303031	0.30577	0.306341	0.310592	0.309116	0.306183	0.295706	0.308886
										940.993	0.40281	0.383865	0.373979	0.353108	0.356748	0.341437	0.341813	0.336454	0.333271	0.327219	0.31966	0.312461	0.310735	0.303875	0.306512	0.308523	0.312898	0.309587	0.306622	0.296177	0.309629
										941.414	0.404501	0.384774	0.374832	0.35454	0.357976	0.342305	0.343126	0.337914	0.335026	0.328641	0.320705	0.313329	0.310824	0.304852	0.30712	0.309978	0.313347	0.310398	0.308865	0.297938	0.311413
										941.835	0.406049	0.384822	0.376006	0.356845	0.359544	0.344775	0.345153	0.339481	0.336002	0.330646	0.321958	0.314958	0.311577	0.306398	0.30783	0.312064	0.315104	0.311631	0.310852	0.299068	0.313605
										942.256	0.40642	0.386275	0.376029	0.35844	0.360282	0.346852	0.346163	0.339991	0.336369	0.331953	0.322274	0.315791	0.313077	0.307222	0.308448	0.312644	0.315572	0.313467	0.311315	0.299574	0.315382
										942.678	0.407773	0.386958	0.375937	0.35813	0.360418	0.348354	0.347249	0.340561	0.337619	0.332536	0.323004	0.316358	0.314662	0.3079	0.307937	0.312251	0.316511	0.313557	0.310707	0.300559	0.314326
										943.099	0.408251	0.388636	0.376776	0.358754	0.361304	0.34798	0.347656	0.341256	0.338792	0.332398	0.32429	0.317237	0.314974	0.308928	0.309056	0.312045	0.31778	0.313467	0.311795	0.300636	0.314906
										943.52	0.409683	0.389731	0.378008	0.359651	0.362668	0.348312	0.349577	0.342222	0.339613	0.333877	0.325092	0.318202	0.316216	0.310321	0.309893	0.313663	0.319399	0.314658	0.313247	0.301518	0.316021
										943.94	0.411536	0.391919	0.381104	0.361161	0.364823	0.349156	0.35099	0.343328	0.341396	0.335574	0.326305	0.319668	0.317233	0.311675	0.311374	0.31684	0.321312	0.316748	0.315687	0.303234	0.319048
										944.361	0.412251	0.39188	0.38131	0.360821	0.365664	0.349434	0.35204	0.344063	0.342219	0.335755	0.326955	0.320588	0.317939	0.312169	0.311757	0.318167	0.320686	0.317564	0.315518	0.30469	0.318585
										944.782	0.413374	0.393408	0.383133	0.360419	0.365464	0.350002	0.351246	0.345615	0.342393	0.336011	0.327547	0.3213	0.318109	0.312484	0.311406	0.317955	0.320635	0.317801	0.314517	0.305763	0.318571
										945.203	0.412455	0.392758	0.38335	0.359937	0.364792	0.350172	0.351404	0.34658	0.340653	0.335317	0.327252	0.320875	0.318343	0.312373	0.312675	0.316932	0.320629	0.318103	0.314739	0.304813	0.31883
										945.624	0.411743	0.39386	0.383546	0.358958	0.364275	0.350408	0.351161	0.346368	0.339292	0.334727	0.326369	0.319269	0.31822	0.313273	0.312662	0.31653	0.320756	0.318202	0.314063	0.303527	0.320077
										946.044	0.411056	0.39194	0.381824	0.358909	0.365411	0.348997	0.352155	0.344796	0.338671	0.333298	0.326569	0.318346	0.316835	0.31203	0.313029	0.315447	0.319913	0.317939	0.314849	0.303024	0.318883
										946.465	0.410814	0.391631	0.381024	0.35911	0.365955	0.347934	0.352129	0.344104	0.33947	0.333428	0.326459	0.319478	0.31655	0.311243	0.312441	0.315357	0.31996	0.317612	0.313553	0.30318	0.318039
										946.885	0.409255	0.390062	0.378877	0.357817	0.365533	0.346792	0.351127	0.342742	0.339168	0.333974	0.326041	0.320445	0.316259	0.308345	0.3113	0.314571	0.318924	0.31791	0.313724	0.303701	0.317638
										947.306	0.407498	0.389372	0.378397	0.356664	0.362752	0.34585	0.348919	0.341279	0.338229	0.332865	0.324742	0.319911	0.316051	0.308157	0.310334	0.314287	0.31782	0.317814	0.312797	0.301587	0.318538
										947.727	0.405984	0.386809	0.375673	0.354466	0.360988	0.345076	0.346922	0.339131	0.336932	0.33132	0.323739	0.317961	0.315254	0.307816	0.309116	0.312913	0.3164	0.316295	0.312808	0.299479	0.317781
										948.147	0.40456	0.385146	0.374799	0.353075	0.358235	0.343653	0.346417	0.338728	0.336281	0.329791	0.321792	0.316147	0.314147	0.308346	0.308042	0.311706	0.31655	0.314054	0.312265	0.298068	0.316967
										948.567	0.401569	0.382428	0.371834	0.350671	0.357132	0.341969	0.344527	0.337935	0.335638	0.328125	0.320594	0.31521	0.312415	0.3068	0.306931	0.310454	0.315882	0.31257	0.311288	0.298161	0.315315
										948.988	0.398738	0.380001	0.370259	0.34798	0.354454	0.339342	0.342884	0.336491	0.333448	0.327086	0.318373	0.313888	0.310795	0.304589	0.305113	0.308219	0.314817	0.311899	0.309123	0.296387	0.31342
										949.408	0.396383	0.377164	0.367114	0.346115	0.352158	0.337482	0.339467	0.333768	0.330497	0.324261	0.317957	0.311459	0.309012	0.303444	0.303506	0.306271	0.31174	0.310329	0.306359	0.294099	0.310766
										949.828	0.393463	0.373506	0.362548	0.34211	0.348615	0.334046	0.337034	0.330042	0.326862	0.321704	0.314139	0.308127	0.305632	0.300718	0.300275	0.303331	0.309268	0.306162	0.303967	0.290833	0.307391
										950.248	0.390503	0.371082	0.360099	0.340059	0.346397	0.330871	0.334002	0.326933	0.324839	0.318744	0.312037	0.304661	0.302755	0.297867	0.297635	0.301105	0.306568	0.302905	0.30163	0.289934	0.304892
										950.669	0.387027	0.366856	0.358325	0.336693	0.345494	0.328852	0.332224	0.325974	0.322264	0.317005	0.310536	0.302707	0.299491	0.295166	0.29568	0.299447	0.305126	0.301259	0.300626	0.287744	0.302989
										951.089	0.384495	0.36432	0.356375	0.334556	0.343704	0.326453	0.330208	0.324008	0.320404	0.315786	0.309636	0.30091	0.299152	0.292744	0.293236	0.297501	0.302724	0.299202	0.299549	0.28587	0.303084
										951.509	0.3816	0.360881	0.351971	0.331656	0.340907	0.324981	0.327513	0.322461	0.317169	0.313002	0.30764	0.298926	0.29657	0.291209	0.292049	0.294619	0.300164	0.297385	0.297795	0.283436	0.302254
										951.929	0.376429	0.356782	0.348176	0.329681	0.335776	0.320183	0.324015	0.318532	0.313189	0.309794	0.302275	0.294839	0.293435	0.288022	0.28904	0.29083	0.296761	0.293505	0.293827	0.28132	0.298557
										952.349	0.37301	0.353554	0.344932	0.327404	0.332181	0.317717	0.321098	0.316239	0.310129	0.307103	0.29918	0.292284	0.290495	0.286365	0.287126	0.288934	0.294726	0.291408	0.290673	0.279095	0.295659
										952.769	0.368434	0.349202	0.340414	0.322832	0.327769	0.313251	0.317667	0.311436	0.306506	0.30381	0.295022	0.289597	0.287947	0.283182	0.282871	0.286811	0.291361	0.287636	0.287572	0.275853	0.291437
										953.189	0.366002	0.345211	0.33455	0.318601	0.324859	0.310108	0.313803	0.307655	0.304449	0.300805	0.293458	0.287475	0.2852	0.279287	0.27993	0.283894	0.288488	0.285722	0.285251	0.272794	0.289208
										953.608	0.361655	0.340701	0.329369	0.314961	0.321623	0.305997	0.30964	0.303457	0.300177	0.297332	0.290102	0.283888	0.281756	0.275274	0.277162	0.280193	0.285055	0.282739	0.282056	0.269097	0.28473
										954.028	0.357587	0.336331	0.326077	0.311027	0.31795	0.303296	0.305621	0.300434	0.297154	0.29369	0.286363	0.280035	0.278095	0.27187	0.273772	0.276436	0.281918	0.278844	0.277794	0.265837	0.281854
										954.448	0.352488	0.33237	0.32332	0.305984	0.313809	0.300357	0.302645	0.296377	0.294192	0.289622	0.282188	0.276964	0.275452	0.268639	0.270767	0.273574	0.278631	0.274695	0.274535	0.262108	0.278957
										954.868	0.346719	0.327501	0.319477	0.300927	0.308745	0.296491	0.298122	0.292326	0.291048	0.285143	0.278872	0.272138	0.271542	0.265951	0.266362	0.270431	0.273493	0.272299	0.27081	0.259846	0.276458
										955.287	0.341223	0.321918	0.314897	0.296695	0.304788	0.292254	0.29382	0.287498	0.28574	0.281382	0.275612	0.268328	0.267179	0.262096	0.262552	0.266794	0.269239	0.269804	0.267609	0.256519	0.272269
										955.707	0.335587	0.316903	0.310136	0.292319	0.299818	0.28708	0.288037	0.282464	0.279446	0.277173	0.270669	0.263549	0.262104	0.257995	0.257912	0.261514	0.265193	0.265488	0.263478	0.252589	0.267176
										956.126	0.330121	0.312	0.305985	0.28805	0.295551	0.281868	0.283663	0.277983	0.275455	0.273847	0.266153	0.259939	0.258041	0.253757	0.255024	0.256812	0.2623	0.259971	0.260022	0.248282	0.26293
										956.546	0.325182	0.308366	0.30118	0.284589	0.289685	0.276829	0.279745	0.274391	0.271656	0.269566	0.262535	0.257026	0.254452	0.25104	0.25224	0.253653	0.257903	0.256555	0.256246	0.244641	0.260374
										956.965	0.321046	0.304074	0.296639	0.281621	0.286778	0.27297	0.277648	0.27112	0.269159	0.265419	0.260282	0.25418	0.251689	0.247224	0.248751	0.250984	0.254581	0.253513	0.252323	0.241601	0.25845
										957.385	0.317666	0.300352	0.293565	0.279069	0.283609	0.270692	0.275147	0.2686	0.264808	0.261801	0.257222	0.251754	0.248876	0.244629	0.245129	0.248344	0.251617	0.251409	0.248948	0.239433	0.255338
										957.804	0.312496	0.294559	0.288388	0.274739	0.280417	0.266255	0.270731	0.264962	0.261416	0.258908	0.253497	0.247078	0.244551	0.240757	0.240621	0.244369	0.249118	0.247033	0.24522	0.235846	0.250957
										958.223	0.308254	0.291026	0.28462	0.270504	0.276318	0.263622	0.26594	0.261402	0.258049	0.255301	0.249318	0.243237	0.241251	0.237983	0.238126	0.241713	0.245106	0.244005	0.242599	0.233184	0.247938
										958.642	0.303609	0.286147	0.278592	0.265813	0.270847	0.25943	0.260113	0.258101	0.254401	0.250767	0.244723	0.239486	0.237363	0.23335	0.234738	0.237271	0.2417	0.240737	0.238053	0.228869	0.244
										959.062	0.300062	0.283241	0.276682	0.262193	0.268425	0.257744	0.257744	0.255752	0.251722	0.248	0.242148	0.237463	0.236434	0.22992	0.232908	0.235503	0.238413	0.238623	0.236801	0.226519	0.242122
										959.481	0.295422	0.279509	0.273093	0.259065	0.26554	0.253226	0.254494	0.25339	0.248642	0.246271	0.239441	0.234811	0.233255	0.227443	0.229341	0.232775	0.235875	0.236164	0.234095	0.224934	0.239146
										959.9	0.291501	0.276201	0.268955	0.255682	0.262592	0.249523	0.253182	0.249707	0.244693	0.242811	0.236651	0.23111	0.230498	0.225471	0.226892	0.230617	0.232104	0.233677	0.232367	0.22199	0.236401
										960.319	0.287875	0.272876	0.263948	0.252584	0.258648	0.245309	0.24891	0.245388	0.240911	0.238685	0.2327	0.227506	0.226604	0.222436	0.222745	0.22636	0.228697	0.229876	0.227565	0.219499	0.232042
										960.738	0.284701	0.26877	0.260502	0.249774	0.254713	0.242673	0.245891	0.241189	0.236462	0.23478	0.228582	0.225008	0.224006	0.220083	0.221032	0.224066	0.226769	0.226967	0.224969	0.216391	0.228991
										961.157	0.28117	0.265607	0.258127	0.245637	0.252615	0.240634	0.242855	0.237674	0.23439	0.2325	0.226466	0.223142	0.221497	0.21703	0.218622	0.221596	0.225548	0.224385	0.222666	0.215206	0.226347
										961.576	0.277518	0.262203	0.255669	0.243078	0.249818	0.237943	0.241011	0.234901	0.231992	0.230216	0.224271	0.221766	0.21842	0.215623	0.217333	0.219851	0.224411	0.222118	0.221992	0.212529	0.224835
										961.995	0.274417	0.258784	0.251525	0.240492	0.247145	0.235553	0.238059	0.233087	0.230448	0.226905	0.22305	0.218723	0.216191	0.21296	0.214476	0.216696	0.220863	0.220112	0.219135	0.210275	0.222173
										962.414	0.269952	0.254836	0.248361	0.238949	0.243589	0.231563	0.234462	0.229476	0.228466	0.223792	0.220934	0.215437	0.213329	0.211269	0.211269	0.213403	0.216799	0.217045	0.215762	0.206848	0.219266
										962.832	0.267498	0.251408	0.24541	0.236043	0.240297	0.228574	0.230291	0.226823	0.226417	0.220099	0.217956	0.211532	0.210986	0.208263	0.208436	0.2105	0.214381	0.214607	0.212523	0.204415	0.216751
										963.251	0.264919	0.249943	0.244151	0.233292	0.23781	0.225905	0.228341	0.22447	0.223943	0.218604	0.215981	0.209954	0.207786	0.206925	0.206297	0.207812	0.213198	0.21191	0.210562	0.201285	0.21492
										963.67	0.264257	0.248371	0.242072	0.230305	0.236256	0.224623	0.22671	0.22351	0.221376	0.217385	0.213192	0.208469	0.206061	0.205343	0.205014	0.20708	0.212514	0.21077	0.209824	0.200231	0.214097
										964.088	0.260768	0.245943	0.239793	0.228432	0.235334	0.221812	0.226317	0.222235	0.219354	0.216897	0.212251	0.207678	0.204744	0.203502	0.202938	0.205349	0.210351	0.20927	0.207813	0.198634	0.212667
										964.507	0.257466	0.241872	0.236023	0.226251	0.233156	0.220012	0.222899	0.220227	0.217885	0.214951	0.20999	0.204949	0.2039	0.201423	0.200561	0.204189	0.207345	0.207776	0.206295	0.196651	0.211491
										964.925	0.253682	0.23746	0.234069	0.22477	0.229823	0.217947	0.22115	0.217719	0.215599	0.212269	0.20844	0.203327	0.202028	0.199491	0.198448	0.201039	0.205237	0.204995	0.204672	0.194869	0.208965
										965.344	0.251841	0.235877	0.231725	0.222572	0.226797	0.217077	0.218623	0.215477	0.213587	0.210009	0.206006	0.200748	0.200883	0.19792	0.197265	0.199519	0.203583	0.203448	0.203313	0.193181	0.207242
										965.762	0.251018	0.233906	0.230515	0.220665	0.224874	0.215092	0.217902	0.213829	0.212086	0.208985	0.204628	0.199892	0.198608	0.196588	0.196474	0.197838	0.202081	0.201398	0.201655	0.192569	0.205398
										966.181	0.249787	0.233343	0.22839	0.219785	0.224535	0.214805	0.216459	0.213173	0.211187	0.208017	0.202793	0.199012	0.197765	0.194757	0.195306	0.198179	0.201099	0.199778	0.200299	0.191905	0.204561
										966.599	0.247341	0.232332	0.226644	0.21824	0.223759	0.213916	0.215416	0.212612	0.209646	0.20672	0.202668	0.198717	0.1963	0.193246	0.19421	0.197611	0.199396	0.198337	0.199525	0.191284	0.203381
										967.017	0.244536	0.232075	0.225077	0.216374	0.221932	0.211394	0.213942	0.21083	0.208411	0.204892	0.200958	0.196066	0.196161	0.191698	0.192778	0.196053	0.197969	0.197072	0.19807	0.189822	0.201868
										967.435	0.243143	0.230817	0.222869	0.213779	0.22017	0.208108	0.210808	0.209203	0.206946	0.203506	0.200385	0.194477	0.193769	0.1909	0.191512	0.194708	0.195734	0.19636	0.196795	0.187678	0.200541
										967.854	0.242762	0.228471	0.222761	0.213279	0.218559	0.20729	0.209643	0.207685	0.206348	0.20263	0.198026	0.193237	0.192507	0.190051	0.191484	0.192889	0.195263	0.196218	0.195925	0.186995	0.199561
										968.272	0.241697	0.226788	0.221642	0.212104	0.217442	0.206644	0.209131	0.20687	0.204835	0.202423	0.196928	0.193495	0.190631	0.189123	0.190761	0.192919	0.195324	0.195893	0.195283	0.186239	0.19925
										968.69	0.240859	0.226668	0.222511	0.212423	0.217048	0.206912	0.209901	0.206197	0.204094	0.202411	0.1967	0.192543	0.191347	0.188358	0.190399	0.192048	0.195546	0.194934	0.193869	0.185918	0.198988
										969.108	0.240175	0.225666	0.220235	0.210524	0.216505	0.204687	0.208672	0.20532	0.203022	0.201301	0.196318	0.192078	0.19024	0.18812	0.188113	0.19203	0.194494	0.193771	0.192374	0.18514	0.197784
										969.526	0.238075	0.223383	0.219141	0.209288	0.214624	0.203678	0.207508	0.203706	0.201306	0.198611	0.195614	0.190168	0.189481	0.185789	0.186112	0.189694	0.192534	0.191812	0.192272	0.184792	0.19604
										969.944	0.236844	0.221371	0.216652	0.207951	0.213196	0.203183	0.206023	0.202188	0.200695	0.197641	0.193564	0.189493	0.187427	0.185257	0.185098	0.189182	0.191435	0.19149	0.191656	0.184442	0.195284
										970.361	0.234874	0.220605	0.215893	0.206572	0.211942	0.20258	0.205389	0.200767	0.200483	0.197258	0.193515	0.18847	0.186505	0.184028	0.184755	0.187813	0.190719	0.190629	0.19119	0.183011	0.194691
										970.779	0.235411	0.221742	0.215057	0.206926	0.213264	0.202812	0.205314	0.201248	0.200741	0.19835	0.1935	0.189226	0.186168	0.185508	0.185598	0.188051	0.191102	0.190914	0.191401	0.18286	0.194771
										971.197	0.233382	0.220328	0.21478	0.206306	0.211562	0.201134	0.20502	0.200982	0.199341	0.196686	0.193099	0.188782	0.186328	0.184041	0.184666	0.18696	0.190068	0.190784	0.190297	0.182025	0.193891
										971.615	0.233745	0.219322	0.214116	0.206873	0.210976	0.201347	0.20538	0.200761	0.198088	0.195834	0.192255	0.188096	0.186575	0.183574	0.184642	0.18663	0.189052	0.189882	0.189791	0.182213	0.19349
										972.032	0.232892	0.217981	0.214057	0.206134	0.209644	0.200168	0.204553	0.200196	0.197692	0.195769	0.19081	0.187236	0.186586	0.183544	0.185054	0.186467	0.188195	0.188964	0.18867	0.180977	0.1933
										972.45	0.233981	0.218083	0.213708	0.205234	0.210575	0.200663	0.203733	0.200411	0.197957	0.19659	0.191046	0.187597	0.185844	0.184337	0.185697	0.186517	0.188662	0.189167	0.189679	0.180952	0.193394
										972.868	0.232904	0.217652	0.213506	0.204989	0.209753	0.199602	0.202092	0.199868	0.19709	0.19636	0.190629	0.187283	0.184953	0.184105	0.184939	0.186953	0.188966	0.188566	0.189324	0.180814	0.192888
										973.285	0.231453	0.21651	0.212348	0.204451	0.208389	0.199328	0.200373	0.19791	0.196029	0.194225	0.190351	0.187473	0.183002	0.183156	0.183086	0.185858	0.188385	0.188083	0.18835	0.179542	0.191593
										973.703	0.231311	0.216383	0.211918	0.204036	0.207938	0.198692	0.200858	0.196534	0.195598	0.193391	0.188834	0.185684	0.182682	0.182351	0.181873	0.184461	0.187779	0.186535	0.187196	0.178948	0.190747
										974.12	0.230875	0.216529	0.212204	0.203609	0.2078	0.199128	0.201294	0.196376	0.195494	0.19349	0.188691	0.185629	0.183681	0.181846	0.182693	0.1839	0.18843	0.187739	0.188113	0.178819	0.191662
										974.537	0.231722	0.216921	0.212063	0.203425	0.20812	0.19944	0.202191	0.197454	0.195518	0.193901	0.188929	0.184688	0.185206	0.181575	0.183568	0.184128	0.189071	0.188724	0.188107	0.180362	0.192539
										974.955	0.230843	0.216966	0.211841	0.20331	0.207383	0.199585	0.201625	0.199023	0.195255	0.194438	0.1904	0.185424	0.185239	0.181578	0.183817	0.184478	0.188907	0.189383	0.188303	0.179616	0.192497
										975.372	0.230521	0.217554	0.211803	0.203599	0.207793	0.199866	0.201246	0.199077	0.196177	0.194008	0.189814	0.185861	0.184873	0.181852	0.182563	0.18439	0.187752	0.188869	0.186572	0.179605	0.191087
										975.789	0.23039	0.217593	0.212342	0.20355	0.207404	0.200721	0.201434	0.199161	0.195933	0.194743	0.189727	0.186357	0.183877	0.181676	0.182937	0.185024	0.18687	0.188665	0.186321	0.179403	0.190767
										976.206	0.229749	0.216811	0.212002	0.203131	0.208947	0.200505	0.201469	0.197594	0.195695	0.193733	0.189094	0.18669	0.183607	0.181723	0.182565	0.184577	0.18746	0.188581	0.18639	0.180688	0.191193
										976.623	0.229754	0.215556	0.211817	0.202769	0.209324	0.200398	0.201738	0.197633	0.19562	0.1936	0.190076	0.185742	0.183278	0.182131	0.183886	0.184918	0.187468	0.189324	0.188041	0.180505	0.192354
										977.041	0.228997	0.215645	0.211612	0.202314	0.210143	0.199413	0.20139	0.197579	0.196454	0.193617	0.190451	0.185809	0.184226	0.182077	0.183524	0.185107	0.189212	0.189484	0.188395	0.180466	0.192027
										977.458	0.230142	0.216887	0.2118	0.203316	0.208864	0.199819	0.202481	0.199171	0.198387	0.194213	0.191184	0.186758	0.184485	0.182837	0.184621	0.186773	0.189917	0.189781	0.189709	0.180297	0.191896
										977.875	0.230596	0.217826	0.211953	0.20326	0.208173	0.200071	0.202711	0.199429	0.19774	0.194674	0.190706	0.187676	0.184516	0.18246	0.183866	0.187171	0.190735	0.189847	0.189407	0.180923	0.1915
										978.291	0.230716	0.217401	0.211188	0.204404	0.208162	0.199408	0.203839	0.199683	0.197264	0.193898	0.190632	0.187736	0.183652	0.182653	0.183066	0.186099	0.189734	0.18964	0.189119	0.181168	0.192211
										978.708	0.230614	0.21621	0.211677	0.20505	0.209128	0.198178	0.20345	0.199185	0.196085	0.193666	0.191059	0.186301	0.184534	0.181631	0.182934	0.185816	0.188684	0.190074	0.188452	0.181022	0.193312
										979.125	0.230569	0.215897	0.211766	0.205597	0.209816	0.19787	0.203046	0.199827	0.197015	0.193442	0.190578	0.185896	0.184627	0.182112	0.18317	0.184917	0.189419	0.189353	0.188215	0.179698	0.194203
										979.542	0.231515	0.215853	0.213788	0.205149	0.209985	0.198802	0.203535	0.1995	0.198038	0.194475	0.191371	0.185779	0.186295	0.182747	0.184143	0.186506	0.189894	0.189633	0.188935	0.180042	0.194228
										979.959	0.23138	0.216747	0.214493	0.206199	0.210109	0.19978	0.204674	0.199568	0.199087	0.195629	0.191369	0.187043	0.186285	0.184286	0.184636	0.187466	0.190778	0.189188	0.189108	0.18077	0.193638
										980.375	0.231426	0.217189	0.213452	0.205467	0.209481	0.200772	0.20554	0.199324	0.198842	0.195683	0.19207	0.186732	0.186381	0.185014	0.185548	0.188217	0.189803	0.190644	0.190147	0.18165	0.192926
										980.792	0.23193	0.216959	0.21297	0.205129	0.209829	0.200715	0.204448	0.199485	0.197684	0.19589	0.192186	0.186688	0.185839	0.185809	0.185604	0.187003	0.190714	0.190407	0.190392	0.181519	0.193306
										981.208	0.232283	0.216971	0.21298	0.203979	0.209618	0.201292	0.203189	0.199937	0.197616	0.19525	0.192065	0.18584	0.185774	0.185789	0.185518	0.186155	0.19027	0.189824	0.190029	0.181395	0.195001
										981.625	0.233138	0.218126	0.214873	0.206661	0.211444	0.201981	0.204166	0.201834	0.198434	0.196631	0.193489	0.186829	0.187455	0.186984	0.186587	0.186785	0.192194	0.189493	0.190428	0.182473	0.195954
										982.041	0.232302	0.219926	0.215772	0.208894	0.212399	0.203315	0.205536	0.203108	0.200297	0.197411	0.194105	0.188224	0.188224	0.187124	0.186548	0.188703	0.192482	0.191596	0.191028	0.182726	0.197419
										982.458	0.232618	0.221944	0.216204	0.210403	0.213838	0.205219	0.207088	0.204937	0.201035	0.199522	0.19588	0.189969	0.189435	0.187722	0.188107	0.190533	0.193611	0.194063	0.192342	0.183405	0.197535
										982.874	0.233555	0.221724	0.216138	0.209625	0.214736	0.205605	0.20697	0.20444	0.202029	0.199396	0.195799	0.190206	0.188388	0.186341	0.187854	0.19074	0.194004	0.193833	0.19206	0.184093	0.198536
										983.29	0.235189	0.222073	0.216881	0.209963	0.214761	0.205834	0.207619	0.205968	0.202211	0.200426	0.195761	0.190442	0.189713	0.185689	0.188627	0.191484	0.193872	0.194281	0.192488	0.18554	0.198328
										983.707	0.235893	0.222446	0.218227	0.209826	0.215364	0.205711	0.208686	0.206233	0.202871	0.199882	0.195536	0.190811	0.190617	0.186532	0.18891	0.191653	0.194881	0.19491	0.193904	0.18689	0.1991
										984.123	0.236003	0.223604	0.220521	0.210906	0.215231	0.206326	0.209716	0.20676	0.202891	0.201058	0.19606	0.192243	0.192086	0.188494	0.189953	0.192176	0.195221	0.19567	0.195221	0.187522	0.199719
										984.539	0.237193	0.225001	0.22022	0.211497	0.217732	0.208005	0.210141	0.206544	0.204423	0.200908	0.198136	0.193639	0.192927	0.190597	0.191736	0.19295	0.195715	0.196532	0.195992	0.188116	0.200489
										984.955	0.237222	0.225353	0.220369	0.212442	0.218545	0.207705	0.210437	0.206977	0.20471	0.201369	0.198779	0.194253	0.193675	0.190229	0.191716	0.193187	0.195889	0.196678	0.196032	0.188848	0.200724
										985.371	0.238867	0.226321	0.219992	0.213527	0.218916	0.208696	0.210833	0.208297	0.206159	0.202381	0.200108	0.195344	0.194562	0.190972	0.191822	0.194614	0.197075	0.198024	0.19767	0.189038	0.201305
										985.787	0.239318	0.226785	0.221589	0.213014	0.218995	0.208867	0.211393	0.209236	0.206589	0.203384	0.200112	0.195791	0.194501	0.191206	0.191394	0.195082	0.198241	0.198045	0.19886	0.189433	0.202819
										986.203	0.240868	0.226825	0.222627	0.212631	0.218022	0.210245	0.210955	0.20983	0.207822	0.204371	0.200581	0.196285	0.193801	0.192586	0.192095	0.194647	0.198467	0.197954	0.198883	0.188962	0.20345
										986.619	0.24237	0.229418	0.224863	0.214647	0.219922	0.21113	0.213442	0.211494	0.209273	0.205522	0.202286	0.197587	0.195556	0.193456	0.19332	0.196996	0.199201	0.199807	0.200012	0.191077	0.205052
										987.035	0.241727	0.230313	0.225219	0.216382	0.220156	0.211205	0.214426	0.212547	0.209356	0.206059	0.203057	0.197532	0.196122	0.193917	0.19472	0.196888	0.200511	0.200374	0.199844	0.191977	0.204301
										987.451	0.243174	0.231974	0.224966	0.218428	0.222058	0.211769	0.215414	0.212696	0.209772	0.207092	0.204275	0.198504	0.198102	0.193546	0.19489	0.198383	0.201807	0.202908	0.201511	0.192468	0.204928
										987.867	0.242247	0.230992	0.224381	0.21793	0.222954	0.21141	0.214826	0.21242	0.210424	0.207175	0.203919	0.198409	0.19809	0.195085	0.196026	0.197627	0.202219	0.20335	0.201301	0.193028	0.204997
										988.282	0.244989	0.233074	0.225925	0.219326	0.224405	0.21349	0.215415	0.213941	0.212031	0.208976	0.204813	0.200322	0.200147	0.197061	0.197603	0.199291	0.203408	0.205058	0.20324	0.19451	0.207365
										988.698	0.246925	0.234748	0.22755	0.220698	0.226038	0.215779	0.217874	0.215365	0.213239	0.211313	0.205973	0.202036	0.201277	0.199328	0.200609	0.201684	0.205597	0.205374	0.204392	0.197386	0.209879
										989.113	0.249378	0.23661	0.229837	0.221453	0.227995	0.217454	0.219157	0.216237	0.213879	0.213432	0.20679	0.203646	0.20266	0.199416	0.200741	0.203068	0.206243	0.206104	0.205742	0.198615	0.210612
										989.529	0.250127	0.236375	0.230359	0.222508	0.22928	0.218517	0.221568	0.216638	0.214157	0.213225	0.20767	0.203926	0.202932	0.200082	0.201307	0.203017	0.206669	0.2071	0.206522	0.198472	0.211114
										989.944	0.250789	0.236539	0.232211	0.223671	0.230437	0.218826	0.222753	0.218116	0.215917	0.213426	0.209159	0.204175	0.203412	0.200233	0.201375	0.204229	0.207153	0.207616	0.207261	0.198227	0.210826
										990.36	0.25059	0.237846	0.232126	0.225757	0.231231	0.22043	0.223622	0.21895	0.216691	0.213723	0.210107	0.204425	0.204772	0.201935	0.202159	0.204186	0.209213	0.207833	0.207594	0.198265	0.212327
										990.775	0.251667	0.239903	0.233374	0.226761	0.231245	0.221169	0.224569	0.219806	0.219574	0.216003	0.212139	0.20609	0.206346	0.202497	0.202938	0.206237	0.210946	0.2087	0.208383	0.200243	0.212929
										991.19	0.252771	0.242177	0.235259	0.226642	0.231769	0.221562	0.225649	0.220399	0.22036	0.217816	0.212325	0.207842	0.208463	0.203817	0.203926	0.206183	0.211666	0.210735	0.209301	0.201165	0.213814
										991.606	0.254146	0.242544	0.23693	0.226893	0.232539	0.221739	0.227586	0.222805	0.221536	0.218554	0.214567	0.209436	0.208447	0.204125	0.205955	0.207435	0.211647	0.212255	0.210666	0.20221	0.214427
										992.021	0.25706	0.243115	0.23855	0.228016	0.234781	0.223178	0.228102	0.224731	0.222553	0.218464	0.215296	0.210154	0.208858	0.20619	0.207516	0.209124	0.212565	0.212627	0.21283	0.203037	0.216623
										992.436	0.257885	0.244164	0.239948	0.230717	0.23684	0.225748	0.229571	0.227051	0.224303	0.219272	0.217301	0.211241	0.209577	0.208258	0.208611	0.211202	0.214397	0.21307	0.214813	0.20471	0.219436
										992.851	0.258741	0.244979	0.239726	0.230496	0.236283	0.226348	0.228771	0.226505	0.224803	0.220216	0.216452	0.211394	0.210124	0.209332	0.20763	0.211778	0.214993	0.213213	0.214742	0.204893	0.219408
										993.266	0.260062	0.247703	0.24187	0.231739	0.237478	0.228512	0.230535	0.227496	0.226835	0.223576	0.218231	0.213587	0.211902	0.210517	0.208494	0.212855	0.216389	0.214634	0.216169	0.20662	0.220262
										993.681	0.260764	0.247773	0.241607	0.232217	0.236834	0.229032	0.230723	0.227829	0.226776	0.225006	0.218282	0.214893	0.213139	0.210214	0.208539	0.213587	0.216765	0.215727	0.215577	0.206714	0.218809
										994.096	0.263721	0.25	0.244436	0.235122	0.239862	0.232197	0.234631	0.230208	0.229375	0.227473	0.221544	0.216749	0.215536	0.211216	0.211398	0.216661	0.21957	0.218659	0.218286	0.209631	0.221742
										994.511	0.264668	0.250365	0.244785	0.236737	0.241372	0.232245	0.236237	0.231824	0.229102	0.227014	0.222586	0.217482	0.217109	0.212513	0.212482	0.217879	0.21999	0.220593	0.218506	0.20995	0.222792
										994.926	0.267414	0.252576	0.246789	0.238081	0.245193	0.23401	0.238129	0.232845	0.231201	0.228168	0.224177	0.218007	0.218039	0.214096	0.215046	0.218917	0.221503	0.221591	0.219915	0.211877	0.224632
										995.341	0.267923	0.253018	0.24711	0.238232	0.245074	0.23361	0.237618	0.233546	0.231167	0.228006	0.224437	0.218641	0.218434	0.214362	0.215168	0.219016	0.221172	0.222202	0.220821	0.211664	0.224685
										995.756	0.268957	0.254536	0.249142	0.24049	0.246029	0.235689	0.23837	0.234672	0.233384	0.230895	0.224484	0.219691	0.220043	0.215273	0.216065	0.220195	0.222452	0.223028	0.222388	0.21288	0.226117
										996.17	0.269585	0.255848	0.250391	0.242176	0.246111	0.236414	0.239619	0.235564	0.233048	0.231156	0.225867	0.220914	0.220698	0.21738	0.2175	0.221082	0.222244	0.223767	0.223783	0.2129	0.227606
										996.585	0.272288	0.258405	0.253036	0.244674	0.24902	0.238919	0.241575	0.237108	0.236231	0.23335	0.226983	0.22279	0.222726	0.219547	0.220174	0.222621	0.223563	0.225583	0.225028	0.214412	0.230106
										996.999	0.273666	0.260475	0.253702	0.243922	0.250533	0.239969	0.243178	0.238134	0.236518	0.232307	0.228637	0.224289	0.222414	0.220999	0.221937	0.224313	0.224879	0.226503	0.226447	0.21606	0.230682
										997.414	0.275901	0.262184	0.256795	0.245059	0.253378	0.241123	0.244524	0.240847	0.239703	0.234776	0.230759	0.226433	0.223649	0.222277	0.223129	0.225881	0.228032	0.229168	0.228551	0.218804	0.232512
										997.828	0.27663	0.263199	0.258616	0.246553	0.254449	0.242043	0.245551	0.242287	0.240106	0.236003	0.232511	0.22827	0.225177	0.224672	0.223565	0.228124	0.23002	0.229418	0.229646	0.219878	0.23335
										998.243	0.277988	0.262689	0.260063	0.248956	0.255684	0.242563	0.246192	0.243647	0.241454	0.2378	0.233861	0.228218	0.225788	0.22498	0.224671	0.228724	0.231635	0.230469	0.230395	0.220944	0.233796
										998.657	0.278607	0.264423	0.260213	0.249904	0.255888	0.244132	0.248269	0.244484	0.242015	0.238165	0.234878	0.228207	0.22788	0.226098	0.226065	0.229801	0.232573	0.230545	0.231387	0.221577	0.235295
										999.072	0.280845	0.266113	0.259837	0.251306	0.256745	0.245113	0.250002	0.245654	0.242718	0.239945	0.237115	0.228543	0.229774	0.22641	0.228026	0.229142	0.234351	0.233489	0.23367	0.222908	0.23627
										999.486	0.282698	0.26927	0.261807	0.253694	0.258936	0.247441	0.251004	0.248132	0.244372	0.242208	0.239271	0.231742	0.232919	0.227875	0.228887	0.231117	0.235823	0.23519	0.23542	0.224238	0.23853
										999.9	0.285277	0.270495	0.263955	0.255607	0.261206	0.249381	0.252494	0.250256	0.246821	0.243154	0.240215	0.233914	0.234063	0.229612	0.229827	0.233047	0.237325	0.237291	0.236268	0.225268	0.239893
										1000.31	0.287644	0.272102	0.266811	0.257106	0.263731	0.252693	0.254912	0.252263	0.249199	0.244421	0.241101	0.235752	0.234634	0.231363	0.231032	0.235976	0.238642	0.237416	0.236133	0.227488	0.241366
[truncated: 5 more columns]

## Sheet: Figure 3
Subfigure A and B								Subfigure C												Subfigure D												Subfigure E and F (Smoothing)
FD Plot								Wavelength (nm)	Counts T=0 min	Counts T=20 min	Counts T=40 min	Counts T=60 min	Counts T=80 min	Counts T=100 min	Counts T=120 min	Counts T=140 min	Counts T=160 min	Counts T=180 min		Wavelength (nm)	MUA T=0 min	MUA T=20 min	MUA T=40 min	MUA T=60 min	MUA T=80 min	MUA T=100 min	MUA T=120 min	MUA T=140 min	MUA T=160 min	MUA T=180 min		Time (min)	Delta Oxy (uM)	Delta Deoxy (uM)	Delta HbT (uM)	Delta StO2 (%)	Deta Rwater
Wavelength (nm)	MUA T=0 min	MUA T=90 min	MUA T=180 min	MUSp T=0 min	MUSp T=90 min	MUSp T=180 min		700.131	0.308614	0.260415	0.197262	0.18522	0.176318	0.16842	0.173308	0.175121	0.16897	0.177192		680	0.0155	0.01625	0.01505	0.01755	0.0132	0.0128	0.01095	0.01345	0.01245	0.0157		1	-0.706525	-0.154729	-0.866369	-0.94677	-0.0083793
730	0.0151574	0.0165812	0.018601	0.968059	1.19805	1.15726		700.57	0.30464	0.255474	0.201421	0.185537	0.175954	0.169234	0.175279	0.175408	0.167626	0.181163		681	0.0154	0.0161	0.01495	0.0175	0.0131	0.0128	0.0109	0.01345	0.01235	0.01565		2	-0.0552242	0.0795754	0.016359	-0.0615462	-0.00992937
785	0.0136624	0.0149109	0.0170683	0.848317	1.01984	0.991317		701.01	0.310461	0.258545	0.201234	0.187601	0.175131	0.173257	0.177618	0.176714	0.174162	0.182367		682	0.0153	0.0161	0.01485	0.0174	0.0131	0.0128	0.01085	0.01335	0.01235	0.01555		3	0.570526	0.31082	0.87135	0.826869	-0.0115064
830	0.0120653	0.012497	0.0141802	0.777505	0.876812	0.928871		701.45	0.30717	0.256189	0.200692	0.189291	0.177603	0.171774	0.177955	0.172735	0.172383	0.181574		683	0.0152	0.01595	0.01485	0.0174	0.0131	0.0128	0.01085	0.01335	0.0123	0.01545		4	1.16346	0.536348	1.68857	1.71713	-0.0131973
940	0.0247772	0.0234297	0.0265366	0.582119	0.680089	0.70002		701.889	0.310922	0.261088	0.2035	0.191546	0.176772	0.171773	0.178983	0.177894	0.17533	0.184143		684	0.01525	0.01595	0.01475	0.0174	0.013	0.0127	0.01085	0.0133	0.0122	0.01545		5	1.71798	0.753782	2.45997	2.60814	-0.0150605
								702.329	0.312532	0.261179	0.203982	0.188993	0.18226	0.172732	0.177687	0.178131	0.175877	0.184546		685	0.01515	0.0159	0.0148	0.0173	0.01295	0.01265	0.01085	0.01335	0.0122	0.0154		6	2.23315	0.962416	3.1838	3.49905	-0.0170946
CW Plot								702.768	0.319085	0.265335	0.206131	0.193148	0.183674	0.177837	0.180261	0.181154	0.177167	0.185429		686	0.01505	0.01585	0.01475	0.0172	0.0129	0.0126	0.01075	0.0133	0.0122	0.0154		7	2.71621	1.16472	3.86988	4.38916	-0.0192092
Wavelength (nm)	MUA T=0 min	MUA T=90 min	MUA T=180 min	MUSp T=0 min	MUSp T=90 min	MUSp T=180 min		703.208	0.319751	0.271927	0.208513	0.197386	0.183963	0.179085	0.18272	0.179978	0.177873	0.188299		687	0.01505	0.0158	0.01465	0.01715	0.01285	0.0126	0.01075	0.01325	0.01215	0.0153		8	3.18309	1.36671	4.54038	5.27788	-0.0212339
680	0.01625	0.0137	0.0157	1.14302	1.36356	1.32441		703.647	0.319383	0.26809	0.205837	0.195793	0.181896	0.178074	0.180538	0.181011	0.177411	0.186065		688	0.015	0.01575	0.01465	0.0171	0.01285	0.0125	0.0107	0.0133	0.01215	0.01525		9	3.65793	1.57947	5.23101	6.16473	-0.0229284
681	0.0161	0.01365	0.01565	1.13985	1.35907	1.3208		704.086	0.324419	0.271441	0.21226	0.197164	0.185075	0.179948	0.18286	0.184347	0.181309	0.192386		689	0.01495	0.0157	0.01465	0.0171	0.0128	0.0125	0.0107	0.01325	0.01215	0.0152		10	4.10462	1.8	5.90211	7.04927	-0.0247753
682	0.0161	0.01365	0.01555	1.13669	1.3546	1.3172		704.526	0.322886	0.270046	0.208799	0.194425	0.185051	0.177989	0.183114	0.184082	0.178083	0.186801		690	0.01495	0.01565	0.01465	0.0171	0.0128	0.0125	0.01075	0.01325	0.0121	0.01515		11	4.26377	1.94418	6.20604	7.93106	-0.0294626
683	0.01595	0.01365	0.01545	1.13354	1.35016	1.31362		704.965	0.323568	0.271229	0.211262	0.196817	0.188125	0.181622	0.18306	0.183623	0.182122	0.190908		691	0.01485	0.0156	0.01455	0.0171	0.0128	0.01255	0.01065	0.0132	0.012	0.01515		12	4.22953	2.02335	6.24786	8.80946	-0.0352983
684	0.01595	0.0136	0.01545	1.13041	1.34573	1.31005		705.405	0.326599	0.271932	0.210946	0.198431	0.18657	0.177542	0.184422	0.183146	0.177698	0.188562		692	0.01485	0.01555	0.01445	0.01705	0.01275	0.01245	0.0106	0.01315	0.012	0.0151		13	4.18348	2.07162	6.2467	9.68343	-0.0407235
685	0.0159	0.01355	0.0154	1.12729	1.34133	1.3065		705.844	0.325211	0.274197	0.210166	0.201314	0.184659	0.177318	0.183456	0.184967	0.18142	0.18947		693	0.01475	0.01545	0.01445	0.017	0.0127	0.0124	0.01055	0.0131	0.01195	0.015		14	4.37464	2.10878	6.48117	10.551	-0.0447915
686	0.01585	0.0135	0.0154	1.12419	1.33694	1.30296		706.283	0.332285	0.272297	0.214114	0.199203	0.189335	0.181708	0.188556	0.184136	0.18121	0.193257		694	0.01465	0.0155	0.0144	0.01695	0.0127	0.0124	0.01055	0.0131	0.0119	0.015		15	4.80471	2.12667	6.94225	11.4091	-0.0477571
687	0.0158	0.0134	0.0153	1.1211	1.33258	1.29944		706.723	0.327476	0.274022	0.215019	0.201948	0.187583	0.183791	0.186874	0.187059	0.183175	0.194858		695	0.01465	0.01545	0.0144	0.01695	0.0127	0.0123	0.01065	0.0131	0.0119	0.01505		16	5.28522	2.13631	7.44052	12.255	-0.0504498
688	0.01575	0.0134	0.01525	1.11802	1.32824	1.29593		707.162	0.331869	0.281817	0.21677	0.205862	0.18967	0.183402	0.187857	0.188994	0.184938	0.193357		696	0.0146	0.0154	0.01435	0.0169	0.01265	0.01235	0.0106	0.0131	0.0119	0.015		17	5.7298	2.16258	7.90863	13.0985	-0.0531216
689	0.0157	0.0134	0.0152	1.11495	1.32391	1.29244		707.601	0.336619	0.281476	0.217245	0.207172	0.192046	0.183697	0.193278	0.189797	0.18496	0.196482		697	0.01455	0.01535	0.01435	0.01685	0.0126	0.0123	0.01055	0.01315	0.0119	0.0149		18	6.17421	2.2095	8.38837	14.0153	-0.0556304
690	0.01565	0.01345	0.01515	1.1119	1.31961	1.28896		708.04	0.332717	0.279961	0.216509	0.202085	0.188752	0.183328	0.187691	0.186479	0.18554	0.193115		698	0.01455	0.01535	0.01425	0.01675	0.0126	0.0123	0.0105	0.0131	0.0119	0.0149		19	6.69985	2.278	8.96784	14.9488	-0.0575365
691	0.0156	0.0134	0.01515	1.10886	1.31533	1.28549		708.479	0.333233	0.276742	0.216442	0.202509	0.191839	0.185855	0.188273	0.187759	0.184283	0.190298		699	0.01455	0.01525	0.01425	0.01675	0.0126	0.0123	0.0105	0.0131	0.01185	0.01485		20	7.43084	2.38932	9.79768	15.8294	-0.0579504
692	0.01555	0.01335	0.0151	1.10583	1.31107	1.28204		708.919	0.335028	0.278939	0.217437	0.204325	0.191242	0.184746	0.188957	0.188987	0.184145	0.193829		700	0.0144	0.0152	0.01425	0.01675	0.01265	0.0123	0.0105	0.01305	0.0118	0.0148		21	8.25468	2.52399	10.7515	16.6329	-0.0571469
693	0.01545	0.0133	0.015	1.10281	1.30683	1.27861		709.358	0.340176	0.286967	0.222602	0.205762	0.194455	0.186534	0.194062	0.19249	0.18729	0.195181		701	0.0144	0.0152	0.0142	0.0167	0.0126	0.0122	0.01045	0.013	0.01175	0.01475		22	9.04954	2.65804	11.6804	17.3471	-0.0558313
694	0.0155	0.0133	0.015	1.09981	1.30261	1.27519		709.797	0.34318	0.287039	0.221899	0.210386	0.197934	0.191026	0.193995	0.196994	0.187905	0.200358		702	0.0144	0.01515	0.01415	0.01665	0.0125	0.0122	0.0104	0.01305	0.01175	0.01475		23	9.90115	2.8069	12.6761	18.0033	-0.053909
695	0.01545	0.0133	0.01505	1.09682	1.2984	1.27178		710.236	0.340401	0.285864	0.222282	0.206529	0.193112	0.189488	0.194459	0.191524	0.188649	0.196885		703	0.01435	0.01515	0.01415	0.0166	0.0125	0.0122	0.0104	0.013	0.01175	0.01475		24	10.9019	2.98164	13.8399	18.5829	-0.0511919
696	0.0154	0.01325	0.015	1.09384	1.29422	1.26839		710.675	0.339682	0.287702	0.221206	0.211518	0.196641	0.189352	0.194211	0.194601	0.189532	0.20168		704	0.0143	0.0151	0.0141	0.01655	0.0125	0.01215	0.0105	0.013	0.01175	0.01465		25	12.0402	3.15743	15.1461	19.0977	-0.0478286
697	0.01535	0.0132	0.0149	1.09087	1.29006	1.26501		711.114	0.341542	0.288797	0.225754	0.213815	0.193994	0.189636	0.195248	0.194382	0.188681	0.200591		705	0.01425	0.0151	0.01405	0.0166	0.01245	0.01215	0.01045	0.013	0.01175	0.01475		26	13.1514	3.28231	16.3885	19.5059	-0.044666
698	0.01535	0.0132	0.0149	1.08792	1.28591	1.26164		711.554	0.348019	0.292857	0.22467	0.210354	0.198559	0.189586	0.198499	0.195198	0.191777	0.206603		706	0.0143	0.01505	0.01405	0.01655	0.0125	0.01215	0.0104	0.01305	0.01175	0.0147		27	13.9957	3.34302	17.3072	19.7364	-0.0429024
699	0.01525	0.0132	0.01485	1.08498	1.28179	1.25829		711.993	0.353794	0.292769	0.227428	0.215104	0.199684	0.192838	0.201084	0.20031	0.192451	0.204805		707	0.01425	0.015	0.01405	0.01645	0.0124	0.0121	0.01035	0.013	0.0117	0.01465		28	14.3935	3.37095	17.7444	19.9425	-0.0433113
700	0.0152	0.0132	0.0148	1.08205	1.27768	1.25495		712.432	0.348254	0.296924	0.227285	0.215901	0.200446	0.191916	0.198722	0.196968	0.193283	0.20321		708	0.01425	0.01495	0.01405	0.01645	0.0124	0.01215	0.0103	0.01295	0.0117	0.0147		29	14.3053	3.38054	17.6655	20.0904	-0.0462231
701	0.0152	0.01315	0.01475	1.07913	1.2736	1.25162		712.871	0.346403	0.294723	0.227955	0.214719	0.199482	0.192335	0.198953	0.195188	0.193953	0.203541		709	0.0142	0.01495	0.01405	0.01645	0.0124	0.01215	0.01035	0.01295	0.0117	0.0147		30	13.9558	3.36751	17.2983	20.2118	-0.0505821
702	0.01515	0.0131	0.01475	1.07623	1.26953	1.24831		713.31	0.354696	0.299852	0.231704	0.216119	0.202252	0.193037	0.202459	0.195437	0.197067	0.207585		710	0.01415	0.01495	0.014	0.0164	0.0124	0.01215	0.01035	0.01295	0.01165	0.0147		31	13.5596	3.32746	16.8677	20.2464	-0.0551977
703	0.01515	0.0131	0.01475	1.07333	1.26548	1.24501		713.748	0.350928	0.296178	0.230595	0.21715	0.203088	0.193078	0.198832	0.199507	0.195544	0.207022		711	0.01415	0.0149	0.01395	0.01635	0.01245	0.01215	0.01035	0.01295	0.0117	0.0146		32	13.1409	3.26586	16.4001	20.2827	-0.0599513
704	0.0151	0.01305	0.01465	1.07045	1.26145	1.24173		714.188	0.356849	0.298128	0.22978	0.217191	0.204484	0.198644	0.20152	0.203721	0.195445	0.206714		712	0.01415	0.0149	0.01395	0.01635	0.0124	0.01205	0.01035	0.013	0.0117	0.01455		33	12.7645	3.21766	15.985	20.2295	-0.0646343
705	0.0151	0.0131	0.01475	1.06758	1.25744	1.23846		714.626	0.355382	0.297988	0.230331	0.21684	0.203291	0.19483	0.202739	0.202012	0.195674	0.209368		713	0.01405	0.01485	0.01385	0.01635	0.0124	0.0121	0.0103	0.013	0.01165	0.0145		34	12.5383	3.20373	15.7509	20.1064	-0.0688068
706	0.01505	0.013	0.0147	1.06473	1.25345	1.2352		715.065	0.354664	0.296837	0.23296	0.218344	0.199849	0.197881	0.201268	0.198894	0.19655	0.208735		714	0.01405	0.01485	0.01395	0.01635	0.0124	0.0121	0.0103	0.013	0.01165	0.0145		35	12.5041	3.2066	15.7209	20.0388	-0.0720878
707	0.015	0.013	0.01465	1.06188	1.24947	1.23196		715.504	0.359245	0.303025	0.236061	0.219437	0.206394	0.196844	0.205316	0.203569	0.199115	0.210237		715	0.01405	0.01485	0.01395	0.01635	0.0124	0.0121	0.0103	0.01305	0.01165	0.0145		36	12.5972	3.21229	15.8146	19.9586	-0.0744133
708	0.01495	0.013	0.0147	1.05904	1.24551	1.22872		715.943	0.360803	0.3026	0.235442	0.223455	0.208637	0.196765	0.203986	0.20595	0.200231	0.208608		716	0.01395	0.01485	0.0139	0.01625	0.01235	0.0121	0.01035	0.013	0.01165	0.0145		37	12.6319	3.19556	15.8285	19.8015	-0.0764709
709	0.01495	0.013	0.0147	1.05622	1.24158	1.22551		716.382	0.363547	0.30113	0.235903	0.221472	0.20765	0.199044	0.203825	0.20397	0.201159	0.211243		717	0.01395	0.01485	0.0139	0.0163	0.0123	0.0121	0.0104	0.013	0.01165	0.0145		38	12.4416	3.12947	15.5714	19.5607	-0.0791169
710	0.01495	0.013	0.0147	1.05341	1.23765	1.2223		716.821	0.36554	0.307759	0.239063	0.224452	0.208426	0.202709	0.205423	0.204152	0.203026	0.213855		718	0.0139	0.01485	0.0139	0.0163	0.0123	0.0121	0.0104	0.013	0.01165	0.0145		39	11.9891	3.02042	15.0095	19.3667	-0.0826956
711	0.0149	0.013	0.0146	1.05061	1.23375	1.21911		717.26	0.363529	0.301081	0.239064	0.21755	0.208026	0.200453	0.203695	0.202633	0.200539	0.210034		719	0.01395	0.0148	0.01385	0.0163	0.0123	0.0121	0.0104	0.013	0.0116	0.0145		40	11.4043	2.91431	14.3188	18.8409	-0.0866961
712	0.0149	0.01305	0.01455	1.04782	1.22987	1.21593		717.698	0.365108	0.306251	0.2352	0.220236	0.208299	0.201959	0.206985	0.205443	0.199817	0.212183		720	0.0139	0.01475	0.01385	0.0163	0.0124	0.0121	0.01035	0.01305	0.01165	0.0145		41	10.7978	2.83859	13.6367	18.3302	-0.0907202
713	0.01485	0.013	0.0145	1.04504	1.226	1.21276		718.137	0.364016	0.305451	0.238144	0.22306	0.208205	0.202205	0.205719	0.205319	0.201691	0.211662		721	0.0139	0.01475	0.0139	0.01635	0.0124	0.0121	0.0104	0.01305	0.01165	0.0145		42	10.1625	2.78376	12.9488	17.6747	-0.0949335
714	0.01485	0.013	0.0145	1.04228	1.22215	1.2096		718.576	0.368662	0.309499	0.23888	0.226053	0.212627	0.204656	0.208513	0.206113	0.204799	0.213712		722	0.01395	0.0147	0.0139	0.01635	0.0124	0.0122	0.0104	0.01305	0.01165	0.0145		43	9.5618	2.75841	12.3272	16.9843	-0.0991252
715	0.01485	0.013	0.0145	1.03952	1.21832	1.20646		719.014	0.36905	0.31027	0.242193	0.223911	0.21199	0.206371	0.209195	0.21045	0.207227	0.212674		723	0.01395	0.0147	0.0139	0.01635	0.0124	0.01215	0.0104	0.0131	0.01165	0.0145		44	9.21612	2.80459	12.0275	16.2712	-0.102489
716	0.01485	0.013	0.0145	1.03678	1.2145	1.20333		719.453	0.373532	0.314773	0.242648	0.224781	0.213382	0.206144	0.207113	0.20888	0.206001	0.217286		724	0.01395	0.01475	0.01385	0.0163	0.01245	0.0121	0.0104	0.01315	0.0117	0.01445		45	9.15423	2.90214	12.0557	15.6817	-0.105043
717	0.01485	0.0129	0.0145	1.03405	1.2107	1.20022		719.892	0.373246	0.313036	0.245498	0.227719	0.213831	0.207782	0.212269	0.205993	0.209032	0.215649		725	0.01395	0.01465	0.0139	0.0163	0.01245	0.0121	0.0104	0.0132	0.01165	0.0145		46	9.23424	2.99927	12.2201	15.2308	-0.10732
718	0.01485	0.0129	0.0145	1.03132	1.20692	1.19711		720.331	0.370148	0.314348	0.23548	0.226297	0.212382	0.205031	0.211932	0.209087	0.204158	0.215424		726	0.01395	0.01465	0.01395	0.01635	0.01245	0.0121	0.0104	0.0132	0.0117	0.0145		47	9.34107	3.062	12.377	14.9524	-0.109539
719	0.0148	0.01295	0.0145	1.02861	1.20316	1.19402		720.769	0.372019	0.312281	0.248135	0.226885	0.212614	0.207245	0.210354	0.21041	0.209139	0.21739		727	0.014	0.0147	0.014	0.01635	0.0125	0.0122	0.0105	0.01315	0.0118	0.01455		48	9.43411	3.08621	12.4853	14.931	-0.111641
720	0.01475	0.013	0.0145	1.02591	1.19941	1.19094		721.208	0.37606	0.316802	0.246724	0.231255	0.214714	0.206825	0.21277	0.211305	0.206177	0.219167		728	0.01395	0.01475	0.014	0.01635	0.0125	0.0122	0.0105	0.0132	0.0118	0.0145		49	9.69613	3.13481	12.7892	15.1245	-0.112622
721	0.01475	0.01295	0.0145	1.02323	1.19568	1.18787		721.646	0.369857	0.317794	0.24499	0.230312	0.215212	0.207943	0.211114	0.20929	0.207578	0.220825		729	0.01395	0.0148	0.014	0.0164	0.01255	0.0122	0.0105	0.01325	0.01185	0.0145		50	10.1788	3.23807	13.3719	15.478	-0.112192
722	0.0147	0.013	0.0145	1.02055	1.19197	1.18482		722.085	0.373393	0.313889	0.246271	0.231185	0.214678	0.206118	0.214343	0.212224	0.207177	0.216965		730	0.01405	0.01485	0.014	0.01645	0.01255	0.0123	0.0105	0.01325	0.01185	0.01455		51	10.8436	3.38613	14.1853	15.9592	-0.110644
723	0.0147	0.01305	0.0145	1.01788	1.18827	1.18177		722.523	0.378487	0.318398	0.246538	0.233587	0.216816	0.209456	0.212546	0.211816	0.209006	0.215636		731	0.01405	0.01485	0.014	0.01645	0.0126	0.0123	0.0106	0.01335	0.01185	0.01455		52	11.6106	3.54867	15.1194	16.5506	-0.108475
724	0.01475	0.013	0.01445	1.01522	1.18459	1.17874		722.962	0.380838	0.315377	0.246572	0.231301	0.216085	0.206527	0.212295	0.210985	0.209508	0.219764		732	0.01415	0.0149	0.01405	0.01645	0.0126	0.0123	0.01065	0.0134	0.01185	0.0146		53	12.4298	3.70682	16.1052	17.232	-0.106002
725	0.01465	0.013	0.0145	1.01258	1.18093	1.17572		723.401	0.382126	0.321874	0.249455	0.23186	0.220028	0.21242	0.215469	0.214182	0.209902	0.222629		733	0.01415	0.0149	0.01415	0.01655	0.01265	0.0123	0.0107	0.0134	0.0119	0.0146		54	13.2179	3.83554	17.0324	17.9758	-0.103735
726	0.01465	0.01305	0.0145	1.00994	1.17728	1.17271		723.839	0.382282	0.320943	0.252021	0.238214	0.220296	0.212573	0.217157	0.216629	0.212295	0.226797		734	0.01415	0.01495	0.01415	0.0166	0.0127	0.0124	0.0107	0.01345	0.01185	0.0147		55	13.923	3.92337	17.8359	18.7193	-0.101966
727	0.0147	0.0131	0.01455	1.00731	1.17365	1.16972		724.277	0.383716	0.319902	0.249344	0.232595	0.216068	0.210651	0.217008	0.214134	0.209795	0.223779		735	0.01415	0.01495	0.0142	0.0166	0.0127	0.0124	0.0107	0.0135	0.0119	0.0147		56	14.4489	3.94374	18.3903	19.4014	-0.101277
728	0.01475	0.0131	0.0145	1.0047	1.17004	1.16673		724.716	0.387943	0.322962	0.254866	0.235986	0.218024	0.214548	0.21769	0.217662	0.215604	0.226894		736	0.01425	0.01495	0.01425	0.01665	0.0127	0.01245	0.0107	0.0136	0.012	0.01475		57	14.7419	3.88539	18.6269	20.0257	-0.10209
729	0.0148	0.0131	0.0145	1.00209	1.16644	1.16376		725.154	0.384596	0.324072	0.249422	0.237196	0.221087	0.210761	0.216902	0.216268	0.213873	0.222078		737	0.01425	0.01495	0.01425	0.01665	0.0128	0.0125	0.0107	0.0136	0.012	0.0148		58	14.8575	3.7718	18.6296	20.6084	-0.104022
730	0.01485	0.0132	0.01455	0.9995	1.16286	1.1608		725.593	0.384998	0.32118	0.252715	0.23509	0.221865	0.214496	0.22093	0.215733	0.213753	0.227089		738	0.01425	0.015	0.01425	0.0167	0.01275	0.0125	0.01075	0.0136	0.0121	0.0148		59	14.9217	3.64095	18.5664	21.1461	-0.106259
731	0.01485	0.0132	0.01455	0.996916	1.15929	1.15785		726.031	0.390519	0.328416	0.257362	0.2354	0.222581	0.213713	0.223217	0.219708	0.215896	0.228245		739	0.01425	0.01505	0.0143	0.01675	0.01285	0.0125	0.0108	0.0136	0.0121	0.0148		60	15.0414	3.52721	18.5722	21.6258	-0.108299
732	0.0149	0.01325	0.0146	0.994342	1.15574	1.15491		726.469	0.386592	0.328492	0.252705	0.234528	0.221038	0.215097	0.215997	0.216978	0.214035	0.228887		740	0.01425	0.01515	0.01435	0.01675	0.0128	0.0125	0.0108	0.0136	0.01205	0.0148		61	15.2523	3.45027	18.7078	22.0798	-0.109831
733	0.0149	0.0133	0.0146	0.991779	1.1522	1.15199		726.908	0.385324	0.32492	0.250423	0.236384	0.219293	0.212615	0.218367	0.216813	0.212588	0.221338		741	0.0143	0.0151	0.0144	0.0168	0.0129	0.0126	0.01085	0.0137	0.01215	0.0149		62	15.6163	3.43349	19.0643	22.5097	-0.110311
734	0.01495	0.01325	0.0147	0.989225	1.14868	1.14907		727.346	0.387187	0.327437	0.254913	0.238154	0.223278	0.216263	0.21962	0.219429	0.213806	0.224806		742	0.0143	0.01515	0.0144	0.0168	0.0129	0.0126	0.0109	0.01375	0.01215	0.0149		63	16.1469	3.48544	19.6603	22.9181	-0.10965
735	0.01495	0.0133	0.0147	0.986681	1.14518	1.14617		727.784	0.388282	0.328498	0.2522	0.241281	0.223653	0.213766	0.221833	0.220692	0.214282	0.2277		743	0.0143	0.01515	0.01445	0.01685	0.0129	0.0126	0.0109	0.01375	0.0122	0.01495		64	16.8399	3.58875	20.4699	23.3264	-0.108058
736	0.01495	0.01335	0.01475	0.984148	1.14169	1.14327		728.223	0.390948	0.327957	0.256534	0.238883	0.223488	0.215846	0.220415	0.216091	0.215955	0.23056		744	0.01435	0.01515	0.01445	0.01685	0.0129	0.0126	0.0109	0.01385	0.0122	0.0149		65	17.6807	3.71773	21.4505	23.7755	-0.10574
737	0.01495	0.0134	0.0148	0.981624	1.13822	1.14039		728.661	0.394367	0.328958	0.253747	0.240811	0.223636	0.218747	0.222555	0.222825	0.217154	0.229253		745	0.01435	0.0151	0.01445	0.01675	0.0129	0.01265	0.01095	0.01385	0.0122	0.0149		66	18.5272	3.82077	22.4072	24.2632	-0.103444
738	0.015	0.0134	0.0148	0.97911	1.13476	1.13752		729.099	0.389371	0.323965	0.257779	0.235484	0.221822	0.214614	0.21846	0.217062	0.217062	0.224942		746	0.01435	0.01515	0.01445	0.0168	0.013	0.0127	0.011	0.0139	0.0123	0.015		67	19.334	3.88326	23.2788	24.7692	-0.101421
739	0.01505	0.0134	0.0148	0.976606	1.13132	1.13466		729.537	0.393508	0.33125	0.258675	0.241137	0.221821	0.219181	0.220609	0.223114	0.220286	0.229849		747	0.01425	0.01515	0.01445	0.0168	0.013	0.0127	0.01105	0.01395	0.0123	0.015		68	19.9448	3.88091	23.8859	25.2356	-0.100467
740	0.01515	0.0134	0.0148	0.974112	1.12789	1.13182		729.975	0.394406	0.32975	0.257974	0.242839	0.225185	0.219012	0.224157	0.22153	0.219364	0.230276		748	0.01425	0.0151	0.0145	0.01685	0.0131	0.0127	0.011	0.01395	0.0123	0.01505		69	20.2303	3.79997	24.0856	25.6025	-0.10124
741	0.0151	0.0135	0.0149	0.971628	1.12448	1.12898		730.414	0.396067	0.328642	0.256482	0.239599	0.226783	0.215224	0.223144	0.217043	0.215652	0.232562		749	0.01425	0.01515	0.0145	0.01685	0.0131	0.01275	0.011	0.01395	0.01235	0.01505		70	20.3463	3.68683	24.0717	25.893	-0.102984
742	0.01515	0.0135	0.0149	0.969153	1.12108	1.12615		730.852	0.39617	0.327832	0.2588	0.24235	0.227319	0.219322	0.222237	0.22114	0.218493	0.228763		750	0.01425	0.01515	0.0145	0.0169	0.0131	0.0128	0.0111	0.01405	0.01235	0.01505		71	20.5782	3.61559	24.2052	26.1605	-0.104227
743	0.01515	0.01355	0.01495	0.966688	1.11769	1.12334		731.29	0.393857	0.330723	0.258318	0.239111	0.221849	0.216415	0.219771	0.219079	0.216628	0.232505		751	0.01425	0.01515	0.01455	0.01685	0.01315	0.0129	0.01115	0.01405	0.0124	0.01515		72	20.8811	3.57991	24.4403	26.3926	-0.105102
744	0.01515	0.01355	0.0149	0.964232	1.11433	1.12053		731.728	0.391953	0.329169	0.255611	0.242986	0.226707	0.218052	0.223213	0.222631	0.219349	0.22991		752	0.0143	0.0152	0.01455	0.01685	0.01315	0.0129	0.01115	0.0141	0.01245	0.01515		73	21.1108	3.56094	24.6218	26.545	-0.10614
745	0.0151	0.01355	0.0149	0.961786	1.11097	1.11774		732.166	0.392476	0.335233	0.26039	0.244735	0.226257	0.218323	0.226284	0.223355	0.218723	0.230411		753	0.01425	0.0152	0.01455	0.01685	0.0132	0.0129	0.01115	0.0141	0.0125	0.01515		74	21.1888	3.55036	24.6721	26.6093	-0.107507
746	0.01515	0.0136	0.015	0.959349	1.10763	1.11496		732.604	0.398604	0.332117	0.260861	0.245332	0.226899	0.223862	0.224927	0.226206	0.219866	0.233292		754	0.01425	0.0152	0.01455	0.0169	0.0132	0.0129	0.01115	0.01415	0.0125	0.0152		75	21.3531	3.59178	24.8778	26.6591	-0.108029
747	0.01515	0.0136	0.015	0.956922	1.10431	1.11219		733.042	0.395461	0.335012	0.258815	0.242749	0.227027	0.220107	0.223395	0.224402	0.221062	0.231614		755	0.01435	0.01515	0.01455	0.01695	0.0132	0.0129	0.0112	0.0142	0.0125	0.01525		76	21.8114	3.70655	25.4567	26.7416	-0.107015
748	0.0151	0.0137	0.01505	0.954504	1.101	1.10942		733.48	0.395775	0.331851	0.261309	0.24331	0.228381	0.221393	0.225866	0.225787	0.217952	0.230816		756	0.0143	0.0152	0.01455	0.017	0.0133	0.01295	0.01125	0.0142	0.01255	0.0153		77	22.3902	3.83358	26.1709	26.8755	-0.10546
749	0.01515	0.0137	0.01505	0.952096	1.0977	1.10667		733.918	0.396408	0.334158	0.258426	0.244154	0.22688	0.218059	0.228513	0.222957	0.221956	0.231488		757	0.0143	0.0152	0.0146	0.017	0.0133	0.01295	0.01125	0.01425	0.01255	0.01525		78	22.8403	3.90828	26.7067	27.0309	-0.104609
750	0.01515	0.01375	0.01505	0.949697	1.09442	1.10393		734.356	0.401742	0.334395	0.2616	0.242651	0.228255	0.221965	0.225597	0.223623	0.221649	0.232203		758	0.0143	0.01515	0.01455	0.017	0.0133	0.013	0.01125	0.0143	0.01255	0.01525		79	23.0816	3.9313	26.9848	27.1459	-0.104802
751	0.01515	0.01375	0.01515	0.947307	1.09115	1.1012		734.794	0.405899	0.337994	0.261858	0.243735	0.227642	0.224397	0.228249	0.223922	0.222841	0.231283		759	0.01425	0.0151	0.01455	0.017	0.0133	0.013	0.0113	0.0143	0.01255	0.0152		80	23.2186	3.9414	27.1462	27.2081	-0.105526
752	0.0152	0.01375	0.01515	0.944926	1.0879	1.09848		735.232	0.397714	0.330144	0.258669	0.244018	0.226535	0.222446	0.224648	0.224622	0.219092	0.233062		760	0.01435	0.01515	0.01465	0.01695	0.0133	0.013	0.0113	0.0143	0.0126	0.01525		81	23.2822	3.94829	27.2287	27.2127	-0.106661
753	0.0152	0.0138	0.01515	0.942554	1.08466	1.09577		735.669	0.400932	0.338362	0.25861	0.244677	0.233415	0.22189	0.230717	0.229774	0.222545	0.235457		761	0.01425	0.01515	0.01465	0.01695	0.0133	0.013	0.0113	0.0143	0.0126	0.01525		82	23.1124	3.91768	27.0363	27.1437	-0.108966
754	0.0152	0.01375	0.0152	0.940192	1.08143	1.09307		736.107	0.396086	0.333638	0.259432	0.244356	0.228	0.217417	0.22557	0.222617	0.220396	0.232389		762	0.01425	0.01505	0.01455	0.01695	0.0133	0.01295	0.0113	0.0143	0.0126	0.01525		83	22.7075	3.8416	26.5541	27.0572	-0.112456
755	0.01515	0.0138	0.01525	0.937838	1.07822	1.09038		736.545	0.403292	0.339368	0.263741	0.246134	0.231139	0.223485	0.2279	0.225914	0.224007	0.237017		763	0.01415	0.01505	0.0145	0.0169	0.0133	0.01295	0.0113	0.0143	0.0126	0.01525		84	22.1247	3.71981	25.8426	26.9902	-0.116888
756	0.0152	0.01385	0.0153	0.935494	1.07503	1.08771		736.983	0.397976	0.335406	0.259932	0.247678	0.228556	0.219866	0.22827	0.225772	0.221193	0.232224		764	0.01415	0.01505	0.0145	0.01695	0.0133	0.01295	0.01125	0.0143	0.01255	0.01525		85	21.3344	3.53645	24.8658	26.9334	-0.122383
757	0.0152	0.01385	0.01525	0.933158	1.07184	1.08504		737.421	0.404733	0.338378	0.265004	0.244729	0.235127	0.223907	0.231265	0.231108	0.222445	0.23557		765	0.01415	0.015	0.01445	0.0169	0.01325	0.01295	0.01125	0.0143	0.01255	0.01525		86	20.4595	3.31503	23.7715	26.9014	-0.128338
758	0.01515	0.01385	0.01525	0.930831	1.06867	1.08238		737.858	0.405411	0.338727	0.263463	0.248415	0.233548	0.225097	0.227493	0.226771	0.223679	0.233625		766	0.01405	0.01495	0.01445	0.01685	0.0132	0.0129	0.01125	0.01425	0.0125	0.01515		87	19.8024	3.11984	22.9213	26.9534	-0.133325
759	0.0151	0.01385	0.0152	0.928514	1.06551	1.07973		738.296	0.405532	0.340745	0.267526	0.249909	0.234056	0.224768	0.228919	0.2277	0.22168	0.236755		767	0.014	0.0149	0.0144	0.0168	0.0132	0.0129	0.0112	0.0142	0.0125	0.0151		88	19.7373	3.03378	22.7666	27.1359	-0.135628
760	0.01515	0.0139	0.01525	0.926205	1.06237	1.07709		738.734	0.401819	0.33986	0.261593	0.246883	0.227174	0.225319	0.229957	0.227226	0.22434	0.234517		768	0.01395	0.01485	0.0144	0.01675	0.0131	0.0128	0.01115	0.01415	0.01245	0.015		89	20.3664	3.10282	23.4571	27.4043	-0.134682
761	0.01515	0.0139	0.01525	0.923904	1.05924	1.07446		739.171	0.405695	0.339477	0.26647	0.248399	0.232833	0.223978	0.230044	0.227463	0.225707	0.236498		769	0.01385	0.0148	0.01435	0.0167	0.01305	0.0128	0.01115	0.01415	0.0124	0.01495		90	21.3437	3.26188	24.5786	27.6833	-0.132043
762	0.01505	0.0139	0.01525	0.921613	1.05612	1.07184		739.609	0.405883	0.340717	0.266433	0.249794	0.230321	0.227102	0.230682	0.22839	0.223805	0.234958		770	0.01385	0.0147	0.0143	0.01665	0.013	0.0127	0.0111	0.0141	0.01235	0.0149		91	22.4137	3.44868	25.8161	27.939	-0.128868
763	0.01505	0.01385	0.01525	0.91933	1.05302	1.06923		740.047	0.408454	0.340331	0.265982	0.251782	0.235754	0.225772	0.231921	0.228834	0.229143	0.238841		771	0.01375	0.0146	0.0142	0.0165	0.0129	0.0127	0.01105	0.0141	0.0123	0.0149		92	23.5587	3.65836	27.1552	28.1793	-0.1252
764	0.01505	0.01385	0.01525	0.917056	1.04993	1.06663		740.484	0.411158	0.345542	0.267468	0.254726	0.234634	0.230378	0.234866	0.233216	0.227954	0.238245		772	0.0137	0.0146	0.01415	0.01645	0.01285	0.0126	0.011	0.01405	0.0122	0.01485		93	24.7129	3.86789	28.5103	28.4156	-0.121413
765	0.015	0.01385	0.01525	0.91479	1.04685	1.06404		740.922	0.408244	0.341488	0.267608	0.251775	0.235737	0.226237	0.232468	0.23183	0.226416	0.236452		773	0.01365	0.01455	0.01405	0.0164	0.0128	0.0126	0.0109	0.014	0.0122	0.01475		94	25.6539	4.01836	29.5981	28.6387	-0.118628
766	0.01495	0.01385	0.01515	0.912533	1.04379	1.06146		741.359	0.41212	0.345846	0.266187	0.250255	0.234475	0.225542	0.233457	0.229029	0.226178	0.237555		774	0.01355	0.01445	0.014	0.01635	0.0127	0.01255	0.0109	0.0139	0.0122	0.0147		95	26.1622	4.0655	30.1544	28.8202	-0.117825
767	0.0149	0.0138	0.0151	0.910285	1.04074	1.05889		741.797	0.407734	0.347831	0.269117	0.253931	0.235554	0.228688	0.231853	0.230704	0.226544	0.236626		775	0.01345	0.0144	0.01395	0.0163	0.0127	0.0125	0.01085	0.0139	0.01215	0.01465		96	26.1443	4.00383	30.0799	28.9478	-0.119364
768	0.01485	0.01375	0.015	0.908044	1.0377	1.05633		742.234	0.412803	0.342127	0.267803	0.251525	0.237032	0.229633	0.233664	0.23147	0.227541	0.236318		776	0.01335	0.01435	0.01385	0.01625	0.01265	0.01245	0.01085	0.0139	0.0121	0.0146		97	25.8309	3.87608	29.6509	29.0449	-0.1222
769	0.0148	0.01365	0.01495	0.905813	1.03467	1.05378		742.672	0.414586	0.349373	0.272634	0.255334	0.240564	0.231416	0.235223	0.230522	0.23047	0.240564		777	0.01335	0.01425	0.01385	0.01615	0.0126	0.0124	0.01075	0.01385	0.01205	0.0145		98	25.4885	3.73684	29.1852	29.1344	-0.125177
770	0.0147	0.01365	0.0149	0.903589	1.03166	1.05124		743.109	0.41152	0.345398	0.270069	0.254952	0.236031	0.228574	0.232582	0.230578	0.227484	0.239176		778	0.01325	0.01425	0.0138	0.01615	0.0126	0.01235	0.01075	0.0138	0.012	0.0145		99	25.35	3.64022	28.9643	29.2348	-0.127238
771	0.0146	0.01355	0.0149	0.901374	1.02866	1.04871		743.547	0.418501	0.351484	0.272437	0.256066	0.23972	0.230858	0.236553	0.232135	0.23193	0.244139		779	0.01325	0.0142	0.01375	0.01605	0.01255	0.01235	0.01075	0.0138	0.012	0.01445		100	25.5328	3.62272	29.1391	29.3393	-0.127777
772	0.0146	0.0135	0.01485	0.899168	1.02567	1.04618		743.984	0.413946	0.348918	0.268955	0.252224	0.239537	0.229782	0.235898	0.232183	0.228164	0.24032		780	0.01325	0.01415	0.01375	0.016	0.0125	0.0123	0.0107	0.01375	0.01195	0.0144		101	26.0957	3.70768	29.7905	29.4402	-0.126455
773	0.01455	0.01345	0.01475	0.896969	1.02269	1.04367		744.422	0.415518	0.345323	0.269827	0.254606	0.237897	0.228532	0.234363	0.229441	0.229012	0.238957		781	0.01315	0.01405	0.01365	0.016	0.0125	0.01225	0.01075	0.01375	0.01195	0.01435		102	26.7031	3.82475	30.5091	29.5054	-0.124761
774	0.01445	0.01335	0.0147	0.894779	1.01973	1.04117		744.859	0.417193	0.354235	0.275575	0.257547	0.242301	0.232314	0.23689	0.234008	0.231707	0.244273		782	0.01315	0.01405	0.0136	0.0159	0.0125	0.0122	0.01065	0.01375	0.0119	0.01435		103	27.1651	3.91706	31.0572	29.5332	-0.123585
775	0.0144	0.0133	0.01465	0.892597	1.01678	1.03867		745.296	0.422648	0.356119	0.278755	0.260384	0.240263	0.233387	0.238182	0.236837	0.228997	0.243206		783	0.0131	0.01395	0.01355	0.01585	0.0125	0.01215	0.01065	0.0137	0.0119	0.0143		104	27.394	3.95236	31.3176	29.5842	-0.12336
776	0.01435	0.0132	0.0146	0.890423	1.01384	1.03618		745.734	0.419454	0.351408	0.273262	0.257984	0.235973	0.232153	0.234917	0.236098	0.227655	0.242656		784	0.01305	0.01395	0.0135	0.0158	0.01245	0.0121	0.0106	0.0137	0.01185	0.0142		105	27.5007	3.94442	31.4157	29.6957	-0.123643
777	0.01425	0.0132	0.0145	0.888257	1.01092	1.03371		746.171	0.422586	0.353844	0.276506	0.256819	0.24056	0.233678	0.239955	0.234989	0.23267	0.243786		785	0.01305	0.01385	0.01345	0.01575	0.01235	0.0121	0.01065	0.0137	0.01185	0.0142		106	27.4989	3.89106	31.3666	29.8417	-0.124384
778	0.01425	0.01315	0.0145	0.886099	1.008	1.03124		746.608	0.426551	0.354826	0.276658	0.257254	0.238908	0.231609	0.237649	0.235133	0.230301	0.2415		786	0.01295	0.01385	0.01345	0.01575	0.0124	0.0121	0.0106	0.0137	0.01185	0.01415		107	27.2789	3.78242	31.0465	29.985	-0.126114
779	0.0142	0.01315	0.01445	0.88395	1.0051	1.02878		747.045	0.421163	0.352207	0.273158	0.25656	0.239764	0.232861	0.236599	0.232587	0.229521	0.242979		787	0.01295	0.0138	0.0134	0.0157	0.0124	0.0121	0.01055	0.0137	0.0118	0.01415		108	26.7961	3.62766	30.4163	30.1044	-0.129027
780	0.01415	0.0131	0.0144	0.881808	1.00221	1.02633		747.483	0.426836	0.358299	0.276266	0.259849	0.24211	0.238193	0.237344	0.232654	0.231781	0.243956		788	0.01285	0.01375	0.0134	0.01565	0.01235	0.0121	0.01055	0.01365	0.01175	0.01415		109	26.0737	3.4336	29.5048	30.185	-0.132947
781	0.01405	0.0131	0.01435	0.879674	0.999336	1.02389		747.92	0.424591	0.359038	0.277962	0.259404	0.243053	0.232521	0.241975	0.236483	0.231267	0.247041		789	0.0128	0.01375	0.01335	0.01575	0.01235	0.01205	0.01055	0.01365	0.01175	0.0141		110	25.4592	3.26158	28.7214	30.2175	-0.136305
782	0.01405	0.0131	0.01435	0.877548	0.996471	1.02146		748.357	0.427586	0.356454	0.276506	0.259072	0.240666	0.235635	0.240965	0.236482	0.233693	0.245947		790	0.01275	0.0137	0.01335	0.01565	0.0123	0.01205	0.0105	0.01365	0.01175	0.0141		111	25.2545	3.2341	28.4421	30.1739	-0.137818
783	0.01395	0.01305	0.0143	0.87543	0.993617	1.01904		748.794	0.426263	0.359819	0.278765	0.259917	0.242913	0.237652	0.241841	0.239348	0.232267	0.246927		791	0.01275	0.0137	0.01335	0.01565	0.0123	0.01205	0.0105	0.0136	0.01175	0.0141		112	25.3859	3.22875	28.5716	30.1591	-0.137957
784	0.01395	0.01305	0.0142	0.873319	0.990775	1.01662		749.231	0.431676	0.354937	0.279974	0.260296	0.243768	0.234641	0.241267	0.239917	0.235066	0.244868		792	0.01265	0.01365	0.01335	0.0156	0.0123	0.012	0.01045	0.0136	0.0117	0.01405		113	25.8775	3.31758	29.1352	30.126	-0.136712
785	0.01385	0.013	0.0142	0.871217	0.987945	1.01422		749.668	0.429048	0.36011	0.278908	0.259678	0.244751	0.237188	0.238208	0.238755	0.234377	0.248159		793	0.01265	0.0136	0.01335	0.01565	0.0123	0.012	0.01045	0.01355	0.01165	0.01405		114	26.6285	3.47802	30.0719	30.0938	-0.134254
786	0.01385	0.013	0.01415	0.869122	0.985127	1.01182		750.105	0.433121	0.36105	0.280334	0.261204	0.243913	0.234224	0.241354	0.236982	0.235491	0.246348		794	0.01265	0.01355	0.01325	0.0156	0.01225	0.012	0.01045	0.0136	0.0117	0.01405		115	27.464	3.66663	31.144	30.0697	-0.131231
787	0.0138	0.01295	0.01415	0.867034	0.98232	1.00943		750.543	0.431166	0.36051	0.276799	0.262777	0.243553	0.234659	0.240134	0.235972	0.234733	0.245336		795	0.01265	0.01355	0.01325	0.0156	0.0123	0.012	0.01045	0.01355	0.0117	0.01405		116	28.2002	3.86078	32.1049	30.0574	-0.128514
788	0.01375	0.0129	0.01415	0.864955	0.979525	1.00705		750.98	0.433337	0.365132	0.280821	0.260887	0.24053	0.234391	0.240505	0.237771	0.233595	0.247017		796	0.01255	0.01355	0.0133	0.0156	0.0123	0.01195	0.01045	0.01355	0.0117	0.014		117	28.4247	4.02931	32.4774	30.0636	-0.127797
789	0.01375	0.0129	0.0141	0.862883	0.976741	1.00468		751.417	0.431505	0.363333	0.279273	0.264649	0.245175	0.234089	0.242255	0.239706	0.238395	0.246313		797	0.01255	0.0135	0.01325	0.01555	0.01225	0.012	0.01045	0.0136	0.0117	0.014		118	28.6796	4.14539	32.8771	30.0976	-0.127067
790	0.0137	0.01295	0.0141	0.860819	0.973969	1.00232		751.854	0.43389	0.361152	0.28255	0.263971	0.244555	0.23938	0.243372	0.237976	0.231027	0.246131		798	0.01255	0.0135	0.01325	0.01555	0.01225	0.012	0.0105	0.01365	0.0117	0.01395		119	28.6533	4.18579	32.9186	30.1546	-0.127668
791	0.0137	0.01295	0.0141	0.858762	0.971208	0.999965		752.29	0.433636	0.362584	0.27868	0.26558	0.2453	0.239651	0.242512	0.240193	0.234223	0.246213		799	0.01255	0.01345	0.01325	0.01555	0.0122	0.012	0.01045	0.01365	0.0117	0.014		120	28.4871	4.17878	32.7636	30.2251	-0.128995
792	0.01365	0.0129	0.01405	0.856713	0.968458	0.99762		752.727	0.43821	0.367529	0.283315	0.26625	0.246938	0.238566	0.245036	0.241974	0.234886	0.251334		800	0.01255	0.0134	0.0132	0.01555	0.0122	0.012	0.01045	0.0137	0.0117	0.014		121	28.1654	4.11178	32.3857	30.2996	-0.131089
793	0.0136	0.0129	0.01405	0.854671	0.96572	0.995284		753.164	0.438653	0.36776	0.284731	0.267686	0.247953	0.240232	0.242526	0.241071	0.237765	0.249063		801	0.0125	0.0134	0.0132	0.01555	0.0122	0.012	0.01045	0.0137	0.01175	0.014		122	27.7434	3.99611	31.8569	30.3608	-0.133618
794	0.01355	0.0129	0.01405	0.852636	0.962993	0.992955		753.601	0.439962	0.367477	0.283901	0.264702	0.246463	0.23621	0.245354	0.241879	0.234806	0.248115		802	0.0125	0.0134	0.0132	0.01555	0.0122	0.012	0.0105	0.0137	0.01175	0.01405		123	27.3704	3.8658	31.3607	30.4055	-0.135909
795	0.01355	0.0129	0.01405	0.850609	0.960276	0.990636		754.038	0.443663	0.369074	0.285482	0.268832	0.250086	0.241083	0.249889	0.242835	0.238173	0.251122		803	0.0125	0.0134	0.0132	0.01555	0.0122	0.012	0.01055	0.0137	0.01175	0.0141		124	27.1796	3.75008	31.0561	30.4426	-0.137535
796	0.01355	0.0128	0.014	0.84859	0.957571	0.988324		754.475	0.443589	0.369943	0.285847	0.267988	0.250301	0.239752	0.245541	0.24429	0.236955	0.251552		804	0.01245	0.01335	0.01325	0.0155	0.0122	0.012	0.01055	0.0137	0.0117	0.0141		125	27.1837	3.65148	30.9549	30.492	-0.13851
797	0.0135	0.0129	0.014	0.846577	0.954877	0.986021		754.912	0.443278	0.369308	0.284887	0.268548	0.248553	0.239107	0.249975	0.243057	0.235844	0.249117		805	0.01245	0.01335	0.0132	0.01555	0.0122	0.01205	0.01055	0.0137	0.0117	0.01405		126	27.2116	3.53837	30.854	30.5679	-0.139447
798	0.0135	0.0129	0.01395	0.844572	0.952194	0.983726		755.348	0.444681	0.370457	0.285683	0.268464	0.251221	0.242697	0.24619	0.243113	0.239278	0.251123		806	0.01245	0.01335	0.0132	0.01555	0.01225	0.01205	0.01055	0.0137	0.0118	0.01405		127	27.2747	3.42461	30.7768	30.6777	-0.1401
799	0.01345	0.0129	0.014	0.842574	0.949522	0.981439		755.785	0.446244	0.371813	0.288014	0.266449	0.248738	0.241272	0.247127	0.2452	0.237662	0.250836		807	0.01245	0.01335	0.01315	0.01555	0.0122	0.01205	0.0106	0.01375	0.01185	0.0141		128	27.4336	3.34169	30.8318	30.8234	-0.140224
800	0.0134	0.0129	0.014	0.840584	0.94686	0.97916		756.222	0.450819	0.375952	0.291849	0.273794	0.253852	0.243	0.249835	0.246723	0.240182	0.250496		808	0.01245	0.01335	0.0132	0.01555	0.0123	0.0121	0.0106	0.0138	0.01185	0.01405		129	27.6451	3.30244	31.0011	30.9723	-0.140063
801	0.0134	0.0129	0.014	0.8386	0.94421	0.97689		756.659	0.446324	0.375234	0.287809	0.272323	0.253246	0.242203	0.246766	0.243708	0.238781	0.251038		809	0.01245	0.01335	0.0132	0.0155	0.0123	0.0121	0.0106	0.0139	0.01185	0.0141		130	27.8664	3.26962	31.2368	31.0532	-0.139766
802	0.0134	0.0129	0.01405	0.836624	0.94157	0.974627		757.095	0.452991	0.374853	0.292758	0.274849	0.253885	0.2446	0.251661	0.248949	0.241302	0.25325		810	0.01245	0.01335	0.0132	0.01555	0.0123	0.0121	0.0106	0.0139	0.01185	0.0141		131	27.9925	3.3162	31.4178	31.1563	-0.139752
803	0.0134	0.0129	0.0141	0.834655	0.938941	0.972373		757.532	0.445242	0.37252	0.292453	0.269264	0.251999	0.242896	0.246821	0.243233	0.241885	0.249831		811	0.01235	0.01335	0.0132	0.01555	0.01235	0.0121	0.01065	0.0139	0.0119	0.0141		132	27.9345	3.39669	31.4204	31.1655	-0.140441
804	0.01335	0.01285	0.0141	0.832693	0.936322	0.970126		757.968	0.45239	0.379107	0.291499	0.274328	0.254117	0.242855	0.251125	0.24468	0.244412	0.256281		812	0.01235	0.0134	0.01325	0.01555	0.01235	0.0121	0.01065	0.0139	0.0119	0.01415		133	27.679	3.47115	31.2112	31.0505	-0.141919
805	0.01335	0.01285	0.01405	0.830738	0.933714	0.967888		758.405	0.451642	0.376647	0.295755	0.274737	0.254617	0.243793	0.251705	0.246948	0.243041	0.253816		813	0.01235	0.0134	0.0132	0.01555	0.0124	0.0121	0.01065	0.01395	0.01195	0.0142		134	27.2174	3.5082	30.7745	30.8344	-0.144289
806	0.01335	0.01285	0.01405	0.82879	0.931116	0.965658		758.842	0.45393	0.380795	0.293145	0.272003	0.255376	0.246517	0.251905	0.247415	0.242123	0.253896		814	0.01235	0.01345	0.01325	0.01555	0.0124	0.0121	0.0107	0.014	0.01195	0.0142		135	26.7542	3.52181	30.3397	30.5348	-0.146769
807	0.01335	0.0128	0.0141	0.826849	0.928529	0.963435		759.278	0.460945	0.381744	0.293494	0.277023	0.257496	0.250073	0.249854	0.250097	0.246992	0.257714		815	0.01245	0.0134	0.01325	0.01555	0.0124	0.01215	0.01075	0.01405	0.01195	0.0142		136	26.2379	3.53552	29.8771	30.1978	-0.149382
808	0.01335	0.0129	0.01405	0.824915	0.925952	0.96122		759.715	0.458743	0.383299	0.290083	0.276476	0.25851	0.246768	0.249116	0.249988	0.24408	0.252385		816	0.01245	0.0134	0.0133	0.0156	0.0124	0.01215	0.01075	0.01405	0.012	0.01425		137	26.0238	3.60348	29.7122	29.9096	-0.15084
809	0.01335	0.0129	0.0141	0.822988	0.923386	0.959013		760.151	0.458045	0.379575	0.294645	0.278689	0.254475	0.248792	0.255203	0.2502	0.242234	0.257583		817	0.01245	0.01345	0.01335	0.01565	0.0125	0.0122	0.01075	0.0141	0.012	0.01425		138	26.0271	3.66975	29.7468	29.7194	-0.151218
810	0.01335	0.0129	0.0141	0.821067	0.920829	0.956814		760.588	0.45784	0.383446	0.294357	0.279226	0.25722	0.246254	0.254412	0.248311	0.246472	0.257462		818	0.01245	0.01345	0.01335	0.01565	0.0125	0.01225	0.0108	0.01415	0.0121	0.01435		139	25.9464	3.67207	29.6293	29.6345	-0.151857
811	0.01335	0.013	0.0141	0.819154	0.918283	0.954623		761.024	0.464909	0.387198	0.298303	0.278621	0.257729	0.250708	0.25509	0.249546	0.245697	0.257341		819	0.01245	0.01345	0.01335	0.01565	0.01255	0.0123	0.01085	0.0142	0.0121	0.01435		140	25.8873	3.63973	29.4881	29.6555	-0.152408
812	0.0134	0.013	0.01415	0.817247	0.915748	0.952439		761.46	0.467027	0.389169	0.301748	0.279669	0.261173	0.25161	0.256863	0.254854	0.250109	0.263206		820	0.01245	0.01345	0.01335	0.01575	0.01255	0.0123	0.01085	0.0142	0.0121	0.0143		141	25.9018	3.59335	29.4092	29.7521	-0.152776
813	0.0134	0.013	0.0142	0.815347	0.913222	0.950263		761.897	0.468073	0.386468	0.298528	0.281692	0.26182	0.24944	0.257003	0.2518	0.248091	0.260086		821	0.01245	0.01345	0.01335	0.0157	0.0126	0.01235	0.01085	0.0142	0.01215	0.0143		142	25.9763	3.57126	29.4341	29.8876	-0.152903
814	0.01345	0.013	0.0142	0.813454	0.910706	0.948095		762.333	0.467492	0.390702	0.30132	0.283805	0.262261	0.251671	0.25582	0.257629	0.247545	0.261779		822	0.01245	0.01345	0.0134	0.01575	0.0126	0.01235	0.01085	0.01425	0.01215	0.01435		143	26.0739	3.57932	29.5215	30.0162	-0.15299
815	0.0134	0.01305	0.0142	0.811568	0.908201	0.945934		762.769	0.471657	0.390551	0.306693	0.282564	0.261793	0.254523	0.257638	0.256189	0.250489	0.263218		823	0.01255	0.0135	0.01345	0.0158	0.01265	0.01245	0.0109	0.01425	0.01215	0.01435		144	26.1037	3.5782	29.5328	30.0805	-0.153554
816	0.0134	0.0131	0.01425	0.809688	0.905705	0.943781		763.206	0.47513	0.395772	0.305762	0.285856	0.263969	0.253992	0.26107	0.256311	0.251021	0.261988		824	0.01255	0.0136	0.01345	0.01585	0.0127	0.0125	0.01095	0.01435	0.0122	0.01435		145	25.7727	3.52327	29.1392	30.0354	-0.156036
817	0.01345	0.01315	0.01425	0.807815	0.903219	0.941635		763.642	0.476414	0.397963	0.309133	0.287221	0.267235	0.256351	0.263984	0.258253	0.250403	0.264249		825	0.0126	0.0136	0.01355	0.01585	0.0127	0.0125	0.011	0.0144	0.01225	0.0144		146	25.1943	3.43486	28.4814	29.9125	-0.159786
818	0.01345	0.01315	0.01435	0.805948	0.900743	0.939497		764.078	0.477329	0.397107	0.303786	0.285193	0.265833	0.254006	0.25926	0.256861	0.253287	0.264346		826	0.01265	0.0137	0.0136	0.01595	0.01275	0.01255	0.01105	0.0144	0.0123	0.0145		147	24.7178	3.36947	27.9625	29.7686	-0.162986
819	0.01345	0.0132	0.01435	0.804088	0.898277	0.937366		764.514	0.479459	0.399986	0.310908	0.287882	0.26985	0.256861	0.263056	0.259526	0.252875	0.266009		827	0.0127	0.0137	0.0136	0.01595	0.0128	0.01265	0.01115	0.0145	0.01235	0.01455		148	24.7072	3.40421	28.0173	29.6268	-0.163887
820	0.01345	0.0132	0.0143	0.802235	0.89582	0.935243		764.951	0.479885	0.400888	0.312415	0.291112	0.269665	0.260022	0.264532	0.260597	0.254216	0.269425		828	0.01275	0.01375	0.01365	0.01595	0.01285	0.01265	0.01115	0.0146	0.0124	0.01455		149	25.2857	3.57596	28.7983	29.4868	-0.161892
821	0.01345	0.01325	0.0143	0.800388	0.893374	0.933127		765.387	0.487106	0.404179	0.311704	0.290018	0.270852	0.258954	0.263943	0.260537	0.256603	0.266366		829	0.0128	0.0138	0.0137	0.01605	0.0129	0.0127	0.01125	0.0146	0.0125	0.01465		150	26.2326	3.84166	30.0342	29.3446	-0.157918
822	0.01345	0.01325	0.01435	0.798548	0.890937	0.931019		765.823	0.486204	0.402831	0.312942	0.2922	0.269787	0.258235	0.264679	0.261887	0.256516	0.26783		830	0.0128	0.01385	0.0138	0.01605	0.01295	0.0128	0.01125	0.0147	0.0125	0.0147		151	27.1564	4.10922	31.2386	29.2073	-0.153764
823	0.0135	0.01325	0.01435	0.796714	0.888509	0.928917		766.259	0.492466	0.407367	0.314733	0.295336	0.272184	0.26563	0.270342	0.266515	0.259053	0.272973		831	0.01285	0.0139	0.01385	0.01615	0.013	0.0128	0.01135	0.0148	0.0126	0.01475		152	27.9783	4.34209	32.3083	29.1064	-0.150099
824	0.0136	0.01335	0.01435	0.794886	0.886091	0.926823		766.695	0.49355	0.410535	0.31591	0.297157	0.274415	0.264907	0.266269	0.265361	0.258624	0.272217		832	0.0129	0.01395	0.01395	0.01625	0.0131	0.0129	0.0114	0.01485	0.01265	0.01485		153	28.8811	4.57465	33.446	29.077	-0.146095
825	0.0136	0.0134	0.0144	0.793065	0.883683	0.924737		767.131	0.501299	0.417011	0.325941	0.298326	0.277807	0.266285	0.271529	0.271914	0.265058	0.2748		833	0.01295	0.014	0.014	0.0163	0.01315	0.0129	0.01145	0.01495	0.0127	0.01485		154	29.8334	4.79429	34.5984	29.1156	-0.141967
826	0.0137	0.01345	0.0145	0.791251	0.881284	0.922657		767.567	0.496101	0.41397	0.321918	0.29912	0.272959	0.26528	0.272816	0.269167	0.262681	0.275869		834	0.01295	0.014	0.01405	0.01635	0.0132	0.01295	0.01145	0.015	0.0127	0.01485		155	30.7085	4.96286	35.6286	29.1942	-0.138505
827	0.0137	0.01345	0.01455	0.789442	0.878894	0.920585		768.003	0.504188	0.420137	0.324335	0.301718	0.280682	0.269146	0.275919	0.272209	0.265796	0.277642		835	0.013	0.0141	0.01405	0.01635	0.0132	0.013	0.01155	0.015	0.0128	0.01495		156	31.2267	5.03239	36.216	29.289	-0.136954
828	0.01375	0.0135	0.01455	0.78764	0.876514	0.91852		768.439	0.501965	0.417451	0.323625	0.300431	0.280856	0.270069	0.273569	0.269235	0.264235	0.282452		836	0.01305	0.01415	0.01415	0.0164	0.01325	0.01305	0.01155	0.0151	0.0128	0.015		157	31.1974	4.95971	36.1307	29.3822	-0.138197
829	0.0138	0.01355	0.01465	0.785845	0.874143	0.916462		768.875	0.508346	0.420259	0.325258	0.306252	0.2815	0.273607	0.277208	0.274275	0.26705	0.28131		837	0.01315	0.0142	0.0142	0.01645	0.0133	0.01305	0.0116	0.0151	0.01285	0.01505		158	30.5751	4.73614	35.3099	29.4726	-0.142198
830	0.01385	0.01355	0.0147	0.784055	0.871782	0.914411		769.311	0.509773	0.422504	0.328364	0.306011	0.283398	0.272293	0.279403	0.275408	0.270058	0.282161		838	0.01315	0.0142	0.01425	0.01655	0.0133	0.01305	0.01165	0.01515	0.01295	0.01505		159	29.8264	4.47888	34.3153	29.5923	-0.146491
831	0.0139	0.01365	0.01475	0.782272	0.869429	0.912367		769.747	0.509844	0.424288	0.328364	0.306059	0.287702	0.275931	0.283683	0.277334	0.269392	0.283873		839	0.01315	0.0142	0.01425	0.01655	0.0134	0.0131	0.01165	0.0152	0.01295	0.01505		160	29.1748	4.2425	33.4265	29.7423	-0.150286
832	0.01395	0.0137	0.01485	0.780495	0.867086	0.91033		770.183	0.515762	0.433381	0.333048	0.310048	0.287095	0.275643	0.279071	0.278643	0.274738	0.28331		840	0.0132	0.01425	0.01425	0.01655	0.0134	0.01315	0.01175	0.0152	0.01295	0.01505		161	28.8979	4.07842	32.9825	29.8995	-0.152474
833	0.014	0.01375	0.01485	0.778724	0.864752	0.9083		770.619	0.519069	0.431999	0.331994	0.309763	0.291098	0.278282	0.281278	0.279638	0.276142	0.284702		841	0.0132	0.01425	0.01425	0.01665	0.01345	0.01315	0.01175	0.01525	0.01295	0.0151		162	29.0235	4.03229	33.0611	30.0618	-0.152822
834	0.014	0.0138	0.01485	0.776959	0.862427	0.906277		771.055	0.519636	0.437408	0.336138	0.314007	0.291209	0.282057	0.285694	0.281391	0.274164	0.291019		842	0.0132	0.0143	0.01425	0.01665	0.01345	0.0132	0.01175	0.0153	0.013	0.0151		163	29.2053	4.04835	33.2591	30.2313	-0.152735
835	0.0141	0.01385	0.01495	0.7752	0.860111	0.904261		771.49	0.521487	0.438069	0.336534	0.312788	0.28909	0.27672	0.284076	0.280008	0.274946	0.286677		843	0.01325	0.0143	0.01425	0.01665	0.01345	0.01325	0.01175	0.01535	0.01305	0.01515		164	29.1876	4.05645	33.2491	30.3627	-0.153308
836	0.01415	0.01395	0.015	0.773448	0.857804	0.902252		771.926	0.527027	0.440346	0.338922	0.317305	0.293192	0.285558	0.288959	0.2862	0.277996	0.291955		844	0.0132	0.0143	0.0143	0.01665	0.0135	0.01325	0.01175	0.01535	0.01305	0.0152		165	29.0319	4.05679	33.0892	30.4171	-0.154261
837	0.0142	0.01395	0.01505	0.771701	0.855505	0.90025		772.362	0.524906	0.438991	0.33735	0.318635	0.298045	0.284098	0.289269	0.284738	0.277433	0.294748		845	0.0132	0.0143	0.01435	0.01665	0.0135	0.0133	0.01175	0.01535	0.01305	0.01515		166	28.8428	4.07141	32.9049	30.4	-0.155135
838	0.0142	0.01405	0.01505	0.769961	0.853216	0.898255		772.797	0.528696	0.442193	0.342579	0.319883	0.295103	0.285755	0.291601	0.285045	0.283601	0.295245		846	0.01325	0.01435	0.0144	0.0167	0.01355	0.01335	0.0118	0.0154	0.0131	0.01515		167	28.7407	4.12165	32.8526	30.2869	-0.155515
839	0.0142	0.01405	0.01505	0.768226	0.850936	0.896266		773.233	0.535352	0.446028	0.345992	0.323002	0.302173	0.285144	0.295476	0.289989	0.282484	0.298088		847	0.01335	0.01435	0.0144	0.01675	0.01355	0.01335	0.01185	0.01545	0.0131	0.01525		168	28.6554	4.17148	32.8423	30.174	-0.155899
840	0.01425	0.01405	0.01505	0.766498	0.848664	0.894284		773.669	0.540972	0.449029	0.345372	0.327802	0.3044	0.290401	0.296257	0.293782	0.286711	0.29871		848	0.0133	0.01435	0.01445	0.01675	0.0136	0.01335	0.01185	0.01545	0.0131	0.01525		169	28.432	4.17892	32.6258	30.0169	-0.156984
841	0.01425	0.01405	0.0151	0.764775	0.846401	0.892309		774.104	0.541152	0.450838	0.350641	0.326492	0.303623	0.290258	0.29303	0.289997	0.285447	0.301301		849	0.01335	0.0144	0.01445	0.01675	0.01365	0.01335	0.0119	0.01545	0.01315	0.0152		170	28.0478	4.12655	32.1377	29.8766	-0.158813
842	0.0143	0.0141	0.0151	0.763058	0.844147	0.890341		774.54	0.544023	0.456072	0.356245	0.332827	0.30499	0.294017	0.301309	0.295846	0.286535	0.303233		850	0.01335	0.0144	0.01445	0.01675	0.0137	0.0134	0.01195	0.01555	0.0132	0.01525		171	27.5928	4.03646	31.5028	29.8162	-0.160945
843	0.0143	0.01415	0.01515	0.761348	0.841902	0.888379		774.976	0.548321	0.453778	0.35216	0.328035	0.30799	0.293486	0.299076	0.294972	0.286789	0.298816		851	0.0134	0.0144	0.0145	0.0168	0.0137	0.0134	0.01195	0.01555	0.0132	0.01525		172	27.2986	3.95057	31.0073	29.847	-0.162447
844	0.0143	0.01415	0.0152	0.759643	0.839665	0.886424		775.411	0.556871	0.463063	0.357037	0.332555	0.308121	0.299857	0.306144	0.298952	0.289617	0.309979		852	0.0134	0.0144	0.0145	0.01685	0.01375	0.0134	0.01205	0.01565	0.01325	0.01525		173	27.3903	3.91172	30.9526	29.9444	-0.162431
845	0.0143	0.01415	0.01515	0.757943	0.837437	0.884475		775.847	0.554228	0.461384	0.360794	0.333751	0.309518	0.29752	0.303826	0.299386	0.293292	0.308975		853	0.0134	0.0144	0.01455	0.01685	0.0138	0.01345	0.01205	0.01565	0.01325	0.0153		174	27.8165	3.92721	31.3155	30.0921	-0.161075
846	0.01435	0.01415	0.01515	0.75625	0.835217	0.882533		776.282	0.553046	0.46176	0.360289	0.334237	0.308893	0.299132	0.305333	0.301655	0.293215	0.308916		854	0.0134	0.01445	0.01455	0.01685	0.0138	0.01345	0.01205	0.0157	0.0133	0.01535		175	28.3	3.96055	31.7832	30.258	-0.15946
847	0.01435	0.01425	0.01525	0.754563	0.833006	0.880598		776.718	0.561489	0.466502	0.362304	0.340351	0.311175	0.300258	0.310204	0.302366	0.29654	0.310678		855	0.0134	0.01445	0.0146	0.01695	0.0138	0.0135	0.01205	0.0157	0.01335	0.01535		176	28.4862	3.96311	31.958	30.3642	-0.158949
848	0.01435	0.01425	0.01525	0.752881	0.830803	0.878669		777.153	0.560942	0.464842	0.362061	0.340456	0.313799	0.301237	0.308864	0.303221	0.299915	0.311744		856	0.0134	0.0144	0.01465	0.01695	0.0138	0.0135	0.01205	0.01575	0.0134	0.01535		177	28.2911	3.89134	31.7369	30.3403	-0.159936
849	0.0144	0.01425	0.0152	0.751205	0.828609	0.876747		777.588	0.565307	0.466671	0.366087	0.341621	0.316006	0.302951	0.308821	0.303961	0.298842	0.310582		857	0.01345	0.0145	0.0146	0.01695	0.0138	0.0136	0.01205	0.01575	0.0134	0.01535		178	27.8891	3.83882	31.296	30.1895	-0.161891
850	0.0144	0.0143	0.01525	0.749534	0.826423	0.874831		778.024	0.568759	0.473195	0.363304	0.340462	0.315768	0.304231	0.311242	0.306787	0.296632	0.314502		858	0.01345	0.01455	0.01465	0.01695	0.01385	0.0136	0.01215	0.0158	0.01345	0.01545		179	27.7413	3.84184	31.1797	30.09	-0.16278
851	0.0144	0.01435	0.01525	0.74787	0.824245	0.872921		778.459	0.57115	0.474012	0.366394	0.345035	0.318366	0.307674	0.314183	0.310235	0.298792	0.317379		859	0.0135	0.01455	0.0147	0.01695	0.0139	0.0136	0.01215	0.01585	0.01345	0.01545		180	27.8116	3.8941	31.3557	30.0074	-0.162715
852	0.0144	0.01435	0.01525	0.746211	0.822076	0.871018		778.895	0.575656	0.479403	0.371266	0.348369	0.321111	0.308449	0.31557	0.310972	0.302271	0.318871		860	0.0135	0.0146	0.01475	0.01705	0.01395	0.0137	0.01215	0.0159	0.01345	0.01545		181	28.0504	3.98836	31.7643	29.9256	-0.161904
853	0.0144	0.01435	0.0153	0.744557	0.819914	0.869121		779.33	0.572477	0.475989	0.367179	0.346044	0.32215	0.306719	0.312868	0.309805	0.302324	0.317614		861	0.0135	0.01465	0.01475	0.01705	0.014	0.0137	0.01225	0.01595	0.0135	0.01555		182	28.4305	4.12005	32.3704	29.8393	-0.160467
854	0.01445	0.01445	0.01535	0.742909	0.817762	0.867231		779.765	0.580814	0.484201	0.37777	0.351457	0.325546	0.31285	0.319858	0.313652	0.306737	0.321794		862	0.0135	0.01465	0.01475	0.01705	0.01405	0.0137	0.01225	0.016	0.01355	0.01555		183	28.9467	4.28765	33.1646	29.7492	-0.158433
855	0.01445	0.01445	0.01535	0.741267	0.815617	0.865347		780.2	0.580567	0.484809	0.375161	0.349184	0.323651	0.312314	0.319037	0.315453	0.306599	0.320255		863	0.0135	0.0147	0.0148	0.0171	0.0141	0.01385	0.01235	0.01605	0.01355	0.0156		184	29.6079	4.49165	34.1547	29.6588	-0.155769
856	0.0144	0.01455	0.01535	0.73963	0.81348	0.863469		780.635	0.58572	0.487865	0.377863	0.352936	0.326739	0.313488	0.31962	0.317882	0.306933	0.323098		864	0.01355	0.0147	0.0148	0.01715	0.01415	0.01385	0.01235	0.01605	0.0136	0.01565		185	30.4315	4.73403	35.3585	29.5729	-0.152405
857	0.0145	0.01455	0.01535	0.737999	0.811352	0.861598		781.071	0.592062	0.48861	0.382894	0.355021	0.332335	0.318186	0.324247	0.320804	0.313871	0.32651		865	0.0136	0.01475	0.01485	0.01725	0.0142	0.01395	0.01245	0.01615	0.01365	0.01565		186	31.4367	5.01738	36.7971	29.4962	-0.148261
858	0.01455	0.01455	0.01545	0.736373	0.809231	0.859733		781.506	0.586356	0.486673	0.378495	0.354315	0.328385	0.317136	0.3215	0.315969	0.308454	0.322294		866	0.01365	0.01475	0.01495	0.01725	0.0142	0.014	0.01255	0.01625	0.0137	0.0157
859	0.01455	0.0146	0.01545	0.734753	0.807119	0.857873		781.941	0.593541	0.492624	0.381013	0.356247	0.33202	0.317221	0.323436	0.317104	0.314571	0.327963		867	0.0137	0.0148	0.01505	0.01735	0.0143	0.014	0.01255	0.01625	0.0138	0.01575
860	0.0146	0.01455	0.01545	0.733138	0.805014	0.856021		782.376	0.595721	0.49359	0.387336	0.358909	0.335216	0.322889	0.328092	0.321085	0.310937	0.32781		868	0.0137	0.0149	0.0151	0.01735	0.01435	0.014	0.01265	0.01635	0.01385	0.0158
861	0.01465	0.01455	0.01555	0.731529	0.802917	0.854174		782.811	0.597537	0.499028	0.384952	0.360957	0.331203	0.320294	0.32624	0.318679	0.313786	0.332701		869	0.01375	0.0149	0.0151	0.0174	0.0144	0.0141	0.0127	0.01645	0.0139	0.01585
862	0.01465	0.01465	0.01555	0.729925	0.800829	0.852333		783.246	0.598944	0.50149	0.388992	0.361742	0.335618	0.322568	0.329046	0.320338	0.316184	0.330407		870	0.0138	0.01495	0.01515	0.01745	0.01445	0.0141	0.01275	0.01655	0.01395	0.0159
863	0.0147	0.01465	0.0156	0.728326	0.798748	0.850499		783.681	0.607056	0.502926	0.392897	0.361493	0.337846	0.326399	0.329502	0.324448	0.319677	0.332205		871	0.01385	0.015	0.01525	0.01755	0.0145	0.0142	0.0128	0.01665	0.01405	0.01595
864	0.0147	0.0147	0.01565	0.726733	0.796675	0.84867		784.116	0.602269	0.504546	0.391717	0.369588	0.334986	0.325988	0.336043	0.327139	0.317461	0.334469		872	0.0139	0.01505	0.01525	0.0176	0.0146	0.01435	0.01285	0.01675	0.0141	0.016
865	0.01475	0.0148	0.01565	0.725145	0.794609	0.846848		784.551	0.605171	0.504715	0.394056	0.367123	0.338505	0.326454	0.332327	0.324512	0.321423	0.33214		873	0.0139	0.0151	0.01535	0.01765	0.0147	0.0144	0.01285	0.01675	0.01415	0.01615
866	0.01475	0.0149	0.0157	0.723562	0.792552	0.845031		784.986	0.609755	0.510562	0.397709	0.366609	0.344146	0.328678	0.333584	0.329218	0.326589	0.337856		874	0.01395	0.01515	0.01535	0.01775	0.01475	0.0145	0.01295	0.01685	0.0143	0.01615
867	0.0148	0.0149	0.01575	0.721985	0.790502	0.843221		785.421	0.614332	0.507889	0.397301	0.369725	0.343962	0.329691	0.339158	0.332423	0.32305	0.34017		875	0.014	0.0152	0.01545	0.01785	0.01485	0.01455	0.01305	0.01695	0.0144	0.01625
868	0.0149	0.015	0.0158	0.720413	0.78846	0.841417		785.856	0.617123	0.515938	0.39845	0.374231	0.347775	0.333852	0.336208	0.332579	0.326525	0.342922		876	0.0141	0.0153	0.01555	0.01795	0.0149	0.01465	0.01315	0.017	0.0145	0.01635
869	0.0149	0.01505	0.01585	0.718846	0.786425	0.839618		786.29	0.615296	0.509873	0.402157	0.373965	0.344907	0.332319	0.334566	0.333981	0.32392	0.340766		877	0.0142	0.0154	0.0157	0.01805	0.01495	0.01475	0.01325	0.0171	0.0146	0.01645
870	0.01495	0.0151	0.0159	0.717284	0.784398	0.837825		786.725	0.621393	0.518096	0.401365	0.372859	0.34676	0.332554	0.340125	0.333419	0.323652	0.342461		878	0.01425	0.0155	0.01575	0.01815	0.01515	0.01485	0.0134	0.0173	0.0147	0.01655
871	0.015	0.01515	0.01595	0.715728	0.782378	0.836039		787.16	0.624341	0.51774	0.403586	0.374106	0.349308	0.337215	0.345615	0.339897	0.327569	0.344744		879	0.01435	0.0156	0.01585	0.01825	0.0152	0.01495	0.0135	0.01745	0.01475	0.01665
872	0.01505	0.01525	0.016	0.714176	0.780366	0.834258		787.595	0.62927	0.527309	0.409898	0.381904	0.352162	0.342263	0.350744	0.338436	0.330758	0.348453		880	0.0144	0.0157	0.01605	0.01835	0.01535	0.01505	0.01365	0.01755	0.01485	0.01675
873	0.0151	0.0153	0.01615	0.71263	0.778362	0.832483		788.03	0.627868	0.523098	0.411009	0.380933	0.353023	0.340385	0.343115	0.34008	0.332808	0.345516		881	0.01455	0.0158	0.0162	0.01845	0.0155	0.0152	0.01375	0.0177	0.01495	0.01695
874	0.01515	0.0154	0.01615	0.711089	0.776365	0.830714		788.464	0.631715	0.532496	0.408076	0.380095	0.353622	0.34134	0.347375	0.338936	0.333443	0.347399		882	0.0146	0.0159	0.01625	0.0186	0.01565	0.01535	0.01385	0.01785	0.01515	0.01705
875	0.0152	0.0155	0.01625	0.709553	0.774375	0.82895		788.899	0.63111	0.52693	0.410129	0.38065	0.35464	0.33657	0.346164	0.338503	0.330143	0.348492		883	0.0147	0.016	0.01645	0.01875	0.0158	0.0155	0.014	0.01805	0.0153	0.0172
876	0.0153	0.01565	0.01635	0.708022	0.772393	0.827192		789.333	0.642972	0.528745	0.410984	0.383417	0.357382	0.344635	0.348782	0.344611	0.335941	0.349677		884	0.0148	0.0161	0.01655	0.01885	0.01595	0.01565	0.01415	0.01815	0.0154	0.01735
877	0.0154	0.0157	0.01645	0.706496	0.770418	0.82544		789.768	0.641173	0.536493	0.414194	0.38515	0.358827	0.346135	0.351554	0.343906	0.336328	0.350897		885	0.01495	0.0162	0.01675	0.01905	0.0161	0.01585	0.0143	0.01835	0.0156	0.01755
878	0.0155	0.0158	0.01655	0.704975	0.76845	0.823694		790.203	0.645246	0.537815	0.418593	0.386485	0.360861	0.34254	0.349164	0.346698	0.337725	0.352616		886	0.0151	0.0164	0.0169	0.01925	0.0163	0.016	0.0145	0.01855	0.0158	0.01775
879	0.0156	0.0159	0.01665	0.703459	0.76649	0.821953		790.637	0.640923	0.542268	0.417192	0.388181	0.355599	0.344069	0.348504	0.348947	0.336741	0.353405		887	0.0153	0.0166	0.01705	0.01945	0.01645	0.01615	0.0147	0.01875	0.01595	0.0179
880	0.0157	0.016	0.01675	0.701948	0.764536	0.820218		791.072	0.647166	0.539001	0.421296	0.390194	0.358388	0.347373	0.354029	0.346716	0.338935	0.353888		888	0.0154	0.0167	0.01725	0.01965	0.01665	0.01635	0.0149	0.01895	0.0161	0.01805
881	0.0158	0.0161	0.01695	0.700442	0.76259	0.818489		791.506	0.650401	0.536819	0.417683	0.3888	0.356175	0.346671	0.353364	0.345184	0.340676	0.355432		889	0.01555	0.0168	0.01735	0.01985	0.0168	0.0165	0.01505	0.0191	0.01625	0.01825
882	0.0159	0.0162	0.01705	0.698941	0.760652	0.816765		791.941	0.658646	0.546645	0.42225	0.394901	0.366191	0.352528	0.357341	0.348021	0.342786	0.358655		890	0.01565	0.017	0.01755	0.02005	0.01705	0.0167	0.01525	0.0194	0.01645	0.01845
883	0.016	0.0164	0.0172	0.697445	0.75872	0.815047		792.375	0.652263	0.544867	0.420975	0.39384	0.365982	0.349837	0.355133	0.3507	0.338124	0.358446		891	0.01585	0.01715	0.01775	0.02025	0.0173	0.0169	0.01545	0.0196	0.01665	0.0186
884	0.0161	0.01655	0.01735	0.695954	0.756795	0.813335		792.809	0.664845	0.551636	0.427051	0.39853	0.367019	0.357575	0.358682	0.35555	0.347613	0.364169		892	0.01595	0.01735	0.0179	0.02045	0.0175	0.01715	0.01555	0.0198	0.0169	0.01875
885	0.0162	0.01675	0.01755	0.694468	0.754877	0.811628		793.244	0.664262	0.547797	0.426436	0.397273	0.369422	0.352768	0.358343	0.355625	0.346584	0.363144		893	0.0161	0.0175	0.0181	0.0206	0.0177	0.01735	0.01575	0.02	0.0171	0.01895
886	0.0164	0.01695	0.01775	0.692986	0.752967	0.809926		793.678	0.660984	0.552184	0.430628	0.400825	0.367763	0.353249	0.361643	0.353999	0.344549	0.360682		894	0.01625	0.0177	0.01835	0.02085	0.01785	0.01755	0.01595	0.02025	0.0173	0.01915
887	0.0166	0.01715	0.0179	0.691509	0.751063	0.80823		794.112	0.669363	0.556641	0.428418	0.401249	0.36931	0.359653	0.361266	0.35334	0.344572	0.362903		895	0.01635	0.0178	0.01845	0.021	0.01805	0.01775	0.01615	0.0205	0.0175	0.01935
888	0.0167	0.01725	0.01805	0.690038	0.749167	0.806539		794.547	0.667072	0.555815	0.432802	0.398373	0.373621	0.3574	0.364763	0.356091	0.347747	0.365861		896	0.01645	0.018	0.01865	0.02115	0.01825	0.01795	0.01635	0.02065	0.0176	0.01955
889	0.0168	0.01745	0.01825	0.68857	0.747277	0.804854		794.981	0.663677	0.552612	0.429333	0.399272	0.369675	0.356719	0.359917	0.356232	0.34126	0.363533		897	0.01655	0.01815	0.01885	0.02135	0.01845	0.0181	0.01655	0.02085	0.0178	0.0197
890	0.017	0.01765	0.01845	0.687108	0.745394	0.803174		795.415	0.670887	0.557996	0.431862	0.400131	0.372386	0.35891	0.364902	0.35856	0.347112	0.369075		898	0.01675	0.0183	0.01895	0.02145	0.0186	0.01825	0.01675	0.021	0.018	0.0199
891	0.01715	0.01785	0.0186	0.685651	0.743518	0.8015		795.849	0.682222	0.562311	0.434337	0.402649	0.374358	0.363553	0.365639	0.357741	0.353006	0.37035		899	0.0169	0.01845	0.01915	0.02165	0.0187	0.0184	0.01685	0.02125	0.01815	0.02005
892	0.01735	0.01805	0.01875	0.684198	0.741649	0.799831		796.284	0.676818	0.561027	0.433617	0.40584	0.377689	0.361716	0.367258	0.357595	0.349492	0.368911		900	0.01695	0.0186	0.0193	0.0218	0.0189	0.0185	0.017	0.02145	0.0183	0.0202
893	0.0175	0.01825	0.01895	0.68275	0.739786	0.798167		796.718	0.68081	0.563903	0.438728	0.404658	0.377014	0.363437	0.370587	0.359898	0.353214	0.368444		901	0.0171	0.0188	0.0194	0.02195	0.01905	0.0187	0.01715	0.0216	0.01845	0.02035
894	0.0177	0.01845	0.01915	0.681306	0.737931	0.796509		797.152	0.674904	0.563765	0.435285	0.407511	0.376887	0.360357	0.370256	0.360241	0.35011	0.372806		902	0.01725	0.0189	0.0196	0.02205	0.0192	0.01885	0.01735	0.0218	0.01855	0.02055
895	0.0178	0.0187	0.01935	0.679867	0.736082	0.794856		797.586	0.686911	0.573279	0.446692	0.411192	0.381095	0.365543	0.369753	0.362456	0.35654	0.376161		903	0.01735	0.019	0.01975	0.0223	0.0194	0.0191	0.01745	0.02195	0.0188	0.0207
896	0.018	0.0189	0.01955	0.678433	0.734239	0.793208		798.02	0.686169	0.565164	0.44286	0.409049	0.379389	0.365359	0.368026	0.361556	0.35388	0.373777		904	0.01755	0.0192	0.02	0.02245	0.0196	0.01935	0.0177	0.02215	0.01905	0.02095
897	0.01815	0.01905	0.0197	0.677003	0.732404	0.791565		798.454	0.689011	0.568752	0.441521	0.410631	0.38195	0.366911	0.371351	0.361496	0.357545	0.373373		905	0.01765	0.01935	0.0202	0.0227	0.0198	0.01955	0.0179	0.0224	0.01925	0.0211
898	0.0183	0.0192	0.0199	0.675579	0.730575	0.789928		798.888	0.688746	0.574029	0.447695	0.411435	0.384193	0.366433	0.373389	0.362214	0.356023	0.374131		906	0.01785	0.0195	0.02035	0.0229	0.02	0.0198	0.0181	0.0226	0.01945	0.02135
899	0.01845	0.0194	0.02005	0.674158	0.728752	0.788296		799.322	0.693686	0.580115	0.445708	0.416133	0.385438	0.3722	0.372503	0.36952	0.359265	0.374578		907	0.018	0.0197	0.02065	0.02315	0.02025	0.02005	0.01835	0.0229	0.0197	0.02155
900	0.0186	0.0196	0.0202	0.672742	0.726937	0.786669		799.756	0.694585	0.582849	0.452784	0.418198	0.385775	0.370982	0.37782	0.369168	0.362958	0.378448		908	0.01815	0.0199	0.02085	0.02335	0.0205	0.02025	0.01865	0.0232	0.0199	0.02185
901	0.0188	0.01975	0.02035	0.671331	0.725127	0.785047		800.19	0.700155	0.579267	0.447855	0.4151	0.387121	0.371056	0.374812	0.366327	0.361483	0.381302		909	0.0184	0.02015	0.0211	0.02375	0.0208	0.0205	0.01895	0.0235	0.0202	0.02215
902	0.0189	0.0199	0.02055	0.669924	0.723324	0.78343		800.623	0.691029	0.58098	0.451953	0.419621	0.38678	0.371158	0.378634	0.369885	0.361021	0.377106		910	0.0186	0.0204	0.02145	0.02395	0.02115	0.02085	0.0192	0.02385	0.0205	0.0224
903	0.019	0.02005	0.0207	0.668522	0.721528	0.781819		801.057	0.708194	0.581106	0.453345	0.420402	0.386785	0.374791	0.377065	0.372216	0.360245	0.378225		911	0.01885	0.02065	0.02165	0.02425	0.0214	0.02115	0.01955	0.02425	0.02075	0.02265
904	0.0192	0.0203	0.02095	0.667124	0.719738	0.780212		801.491	0.699557	0.584784	0.450561	0.420422	0.389298	0.3726	0.37877	0.368953	0.357852	0.378724		912	0.01905	0.0209	0.022	0.02455	0.02175	0.02145	0.01985	0.02455	0.02105	0.023
905	0.01935	0.02045	0.0211	0.665731	0.717955	0.778611		801.925	0.705861	0.584716	0.456075	0.423128	0.391361	0.374933	0.381759	0.374216	0.361838	0.378057		913	0.01935	0.0212	0.0223	0.02495	0.0221	0.0218	0.02015	0.02495	0.02145	0.02335
906	0.0195	0.0207	0.02135	0.664342	0.716178	0.777014		802.359	0.714772	0.591301	0.458577	0.423042	0.390052	0.375894	0.380868	0.373719	0.367912	0.381839		914	0.01955	0.02155	0.0227	0.02525	0.02245	0.0221	0.0205	0.0253	0.02175	0.0237
907	0.0197	0.0209	0.02155	0.662958	0.714407	0.775423		802.792	0.711422	0.586896	0.457318	0.422432	0.388231	0.375863	0.377669	0.372617	0.362443	0.381395		915	0.0199	0.02185	0.02305	0.0256	0.02285	0.0225	0.0209	0.02565	0.02215	0.02405
908	0.0199	0.0211	0.02185	0.661578	0.712643	0.773837		803.226	0.712238	0.596788	0.458027	0.42558	0.394744	0.377508	0.383837	0.372147	0.366117	0.381927		916	0.0201	0.02205	0.0234	0.026	0.0232	0.02285	0.02125	0.02605	0.02255	0.0244
909	0.02015	0.02145	0.02215	0.660202	0.710885	0.772255		803.66	0.715337	0.593922	0.460417	0.427536	0.399294	0.379404	0.386326	0.37562	0.365283	0.386026		917	0.0204	0.0224	0.0237	0.02635	0.02355	0.0232	0.0215	0.02645	0.02295	0.0247
910	0.0204	0.02175	0.0224	0.658831	0.709133	0.770679		804.093	0.716209	0.599421	0.461821	0.42865	0.393044	0.380479	0.383075	0.375747	0.369429	0.384407		918	0.0207	0.02275	0.0241	0.02675	0.0239	0.02355	0.02185	0.02685	0.0233	0.02505
911	0.02065	0.02205	0.02265	0.657464	0.707387	0.769108		804.527	0.722475	0.598365	0.460819	0.428299	0.394608	0.376051	0.384962	0.380116	0.367507	0.385903		919	0.021	0.02305	0.0244	0.02705	0.0243	0.02395	0.02225	0.02715	0.02355	0.02545
912	0.0209	0.02235	0.023	0.656101	0.705648	0.767541		804.96	0.723212	0.601766	0.463741	0.431022	0.396251	0.378427	0.385252	0.37845	0.37204	0.388596		920	0.02125	0.02335	0.02475	0.0275	0.0247	0.0243	0.0226	0.02755	0.02395	0.0258
913	0.0212	0.0227	0.02335	0.654743	0.703914	0.76598		805.394	0.722375	0.601838	0.465466	0.429511	0.399629	0.383656	0.38604	0.380632	0.371946	0.387506		921	0.02155	0.02365	0.0251	0.02775	0.0251	0.02465	0.02295	0.02795	0.02425	0.0261
914	0.02155	0.0231	0.0237	0.653389	0.702187	0.764423		805.827	0.726205	0.600023	0.46504	0.431802	0.395555	0.382993	0.387917	0.380714	0.368905	0.38794		922	0.02185	0.02395	0.0254	0.0282	0.02545	0.02505	0.02335	0.02835	0.02465	0.02655
915	0.02185	0.0235	0.02405	0.652039	0.700466	0.762871		806.261	0.730722	0.603892	0.467481	0.431806	0.400453	0.379345	0.386663	0.381929	0.372233	0.388881		923	0.0222	0.02435	0.02585	0.02855	0.0259	0.0255	0.0237	0.0288	0.02505	0.0269
916	0.02205	0.0238	0.0244	0.650694	0.698752	0.761324		806.694	0.742134	0.604755	0.47114	0.434558	0.403897	0.384848	0.389622	0.384275	0.373006	0.392445		924	0.02255	0.02465	0.02615	0.02885	0.02625	0.02585	0.0241	0.02915	0.02545	0.0273
917	0.0224	0.02415	0.0247	0.649352	0.697043	0.759782		807.128	0.731133	0.605218	0.46868	0.434631	0.401697	0.382659	0.38971	0.380681	0.372015	0.389687		925	0.0228	0.02495	0.02655	0.0293	0.02665	0.02615	0.02445	0.02955	0.0257	0.0276
918	0.02275	0.0245	0.02505	0.648015	0.69534	0.758245		807.561	0.732487	0.604396	0.472414	0.432894	0.40268	0.387164	0.390895	0.383523	0.371055	0.39226		926	0.02315	0.02535	0.02695	0.0297	0.02705	0.0266	0.02475	0.03	0.02605	0.02795
919	0.02305	0.02485	0.02545	0.646683	0.693643	0.756712		807.994	0.734675	0.607068	0.471354	0.437267	0.40286	0.386875	0.392522	0.382594	0.377334	0.393911		927	0.02345	0.0257	0.02735	0.0301	0.02745	0.02695	0.02515	0.0304	0.02645	0.0282
920	0.02335	0.02525	0.0258	0.645354	0.691952	0.755184		808.427	0.736682	0.608628	0.475473	0.434805	0.403024	0.391848	0.392392	0.384912	0.373804	0.392438		928	0.0238	0.0261	0.0277	0.03045	0.0278	0.0273	0.02545	0.03065	0.02675	0.02855
921	0.02365	0.0256	0.0261	0.64403	0.690268	0.753661		808.861	0.735758	0.613324	0.472354	0.435667	0.404849	0.385883	0.39182	0.387084	0.374915	0.392975		929	0.0241	0.0264	0.028	0.03075	0.02805	0.02755	0.02585	0.031	0.0271	0.02885
922	0.02395	0.02595	0.02655	0.642709	0.688589	0.752143		809.294	0.742969	0.614363	0.474317	0.435958	0.405634	0.38886	0.393513	0.386976	0.37515	0.391243		930	0.0244	0.02675	0.02835	0.0311	0.0283	0.0279	0.0261	0.03135	0.02735	0.02915
923	0.02435	0.0264	0.0269	0.641393	0.686916	0.750629		809.727	0.742156	0.615081	0.477147	0.439943	0.40716	0.388456	0.396572	0.388954	0.377392	0.396572		931	0.02465	0.02705	0.02865	0.0314	0.0286	0.0282	0.02635	0.03165	0.02755	0.02935
924	0.02465	0.0267	0.0273	0.640081	0.685248	0.74912		810.16	0.73907	0.616621	0.475248	0.44065	0.407453	0.391757	0.396364	0.389182	0.379675	0.396161		932	0.025	0.02735	0.02895	0.03165	0.0289	0.02845	0.02655	0.03185	0.0278	0.02955
925	0.02495	0.0271	0.0276	0.638773	0.683587	0.747616		810.593	0.74642	0.617489	0.475862	0.438905	0.408172	0.390832	0.392996	0.389456	0.376446	0.39825		933	0.02525	0.0276	0.0291	0.0318	0.02905	0.0286	0.02675	0.03205	0.02795	0.02965
926	0.02535	0.0275	0.02795	0.637469	0.681932	0.746116		811.027	0.744199	0.617522	0.475615	0.439335	0.406627	0.389307	0.392834	0.385331	0.374166	0.393867		934	0.02545	0.02785	0.0293	0.03195	0.02915	0.0287	0.02685	0.0321	0.02805	0.02975
927	0.0257	0.02785	0.0282	0.636169	0.680282	0.744621		811.46	0.749178	0.619195	0.476598	0.441529	0.407473	0.39281	0.39281	0.388576	0.378395	0.395468		935	0.02575	0.02795	0.02935	0.032	0.0293	0.0287	0.02685	0.03215	0.02805	0.02975
928	0.0261	0.0282	0.02855	0.634874	0.678638	0.74313		811.893	0.748616	0.617996	0.480604	0.445502	0.405022	0.396179	0.398182	0.389766	0.380833	0.397102		936	0.0259	0.02805	0.0295	0.03215	0.0293	0.02875	0.0269	0.0322	0.02805	0.02985
929	0.0264	0.02855	0.02885	0.633582	0.677	0.741644		812.326	0.75233	0.620808	0.48143	0.444154	0.409152	0.392248	0.39873	0.390244	0.378697	0.397402		937	0.02605	0.0282	0.02955	0.0321	0.0293	0.02885	0.0269	0.0322	0.02795	0.02975
930	0.02675	0.02895	0.02915	0.632294	0.675367	0.740163		812.759	0.755366	0.622709	0.482681	0.443922	0.411951	0.394453	0.398261	0.389076	0.379509	0.398463		938	0.0262	0.02835	0.02965	0.0321	0.0292	0.02875	0.0269	0.03205	0.02785	0.02965
931	0.02705	0.0292	0.02935	0.631011	0.673741	0.738686		813.192	0.751216	0.626118	0.485952	0.443774	0.413055	0.392381	0.399399	0.388748	0.378501	0.39534		939	0.02635	0.02845	0.0297	0.03205	0.0292	0.02865	0.02675	0.03195	0.0277	0.02955
932	0.02735	0.02945	0.02955	0.629731	0.672119	0.737214		813.625	0.7593	0.62565	0.484911	0.44868	0.412359	0.394716	0.401557	0.392916	0.380044	0.398699		940	0.02645	0.0285	0.02965	0.03205	0.02915	0.0285	0.02665	0.03185	0.0276	0.02935
933	0.0276	0.02955	0.02965	0.628455	0.670504	0.735746		814.057	0.761013	0.62567	0.485932	0.450017	0.411523	0.397691	0.401794	0.392534	0.383634	0.400493		941	0.02655	0.0286	0.0297	0.032	0.02905	0.02845	0.0265	0.0318	0.0275	0.0292
934	0.02785	0.0297	0.02975	0.627183	0.668894	0.734283		814.49	0.75594	0.629953	0.485558	0.44874	0.415833	0.397379	0.401875	0.390793	0.387422	0.400166		942	0.0268	0.0287	0.02975	0.0319	0.029	0.02835	0.0264	0.0316	0.02735	0.02905
935	0.02795	0.0298	0.02975	0.625915	0.66729	0.732824		814.923	0.766732	0.635355	0.486734	0.453349	0.417957	0.399788	0.405176	0.395054	0.388382	0.405852		943	0.027	0.0289	0.02975	0.03195	0.0289	0.0282	0.0263	0.0315	0.0272	0.02885
936	0.02805	0.02985	0.02985	0.624651	0.665691	0.73137		815.356	0.763584	0.635037	0.484698	0.446378	0.415975	0.396815	0.403417	0.392198	0.387223	0.403863		944	0.0273	0.02905	0.0299	0.032	0.02895	0.0282	0.0262	0.03145	0.02715	0.02875
937	0.0282	0.02985	0.02975	0.623391	0.664098	0.72992		815.789	0.763684	0.631182	0.489594	0.450991	0.419281	0.396366	0.407644	0.392561	0.383565	0.402766		945	0.0275	0.0293	0.02995	0.032	0.0289	0.02815	0.02615	0.03145	0.0271	0.02865
938	0.02835	0.0297	0.02965	0.622135	0.66251	0.728474		816.221	0.773612	0.636604	0.493654	0.456319	0.417481	0.405619	0.404812	0.401426	0.38703	0.407525		946	0.02775	0.0295	0.0301	0.0321	0.02895	0.0281	0.02615	0.03145	0.02705	0.0286
939	0.02845	0.02965	0.02955	0.620883	0.660928	0.727033		816.654	0.765336	0.635602	0.489709	0.44968	0.413629	0.39936	0.402961	0.395915	0.381001	0.405228		947	0.0281	0.0297	0.0303	0.03225	0.029	0.0282	0.0262	0.03145	0.02705	0.02855
940	0.0285	0.0296	0.02935	0.619634	0.659351	0.725597		817.087	0.770098	0.634971	0.487552	0.453547	0.418029	0.397519	0.405892	0.396651	0.386942	0.40253		948	0.0285	0.03	0.0306	0.0324	0.02915	0.02825	0.02635	0.03155	0.02715	0.0286
941	0.0286	0.02945	0.0292	0.61839	0.65778	0.724164		817.519	0.767339	0.631944	0.486633	0.452795	0.419665	0.39603	0.405148	0.393352	0.382729	0.401872		949	0.029	0.0304	0.03085	0.03255	0.0294	0.0284	0.0264	0.0316	0.0273	0.02865
942	0.0287	0.0294	0.02905	0.617149	0.656214	0.722736		817.952	0.770917	0.638725	0.492109	0.451844	0.418056	0.403098	0.406437	0.397912	0.383155	0.405124		950	0.02945	0.0308	0.03125	0.03295	0.0297	0.0286	0.02665	0.0318	0.0275	0.0288
943	0.0289	0.0293	0.02885	0.615912	0.654653	0.721313		818.384	0.773522	0.636362	0.488084	0.454354	0.41947	0.401207	0.403382	0.396614	0.385762	0.401584		951	0.03005	0.0313	0.03165	0.0333	0.03	0.02895	0.0269	0.0321	0.0277	0.02895
944	0.02905	0.0293	0.02875	0.614679	0.653098	0.719893		818.817	0.772764	0.643072	0.490252	0.453498	0.417099	0.40086	0.404249	0.39521	0.385064	0.406044		952	0.0306	0.0318	0.0321	0.03365	0.0303	0.02915	0.02715	0.0324	0.028	0.02915
945	0.0293	0.0293	0.02865	0.613449	0.651548	0.718478		819.249	0.771041	0.634115	0.488457	0.454127	0.415496	0.400767	0.404427	0.396005	0.38304	0.403766		953	0.0312	0.0323	0.03255	0.0341	0.03085	0.02955	0.0275	0.03275	0.0282	0.0295
946	0.0295	0.02935	0.0286	0.612223	0.650003	0.717067		819.682	0.777876	0.643172	0.493503	0.456954	0.419543	0.401036	0.40719	0.396365	0.388573	0.407677		954	0.03195	0.0329	0.0332	0.03465	0.03125	0.03	0.02785	0.0332	0.02855	0.0298
947	0.0297	0.02945	0.02855	0.611001	0.648464	0.715661		820.114	0.7783	0.642203	0.491996	0.458325	0.421077	0.404827	0.408116	0.399351	0.391358	0.408668		955	0.03265	0.03365	0.03375	0.0351	0.0317	0.0304	0.02825	0.03355	0.02895	0.0301
948	0.03	0.0296	0.0286	0.609783	0.64693	0.714259		820.547	0.78352	0.644754	0.495625	0.455542	0.423502	0.404366	0.40894	0.398643	0.38912	0.406421		956	0.0333	0.0343	0.0343	0.0356	0.0322	0.03085	0.02865	0.03395	0.02925	0.0305
949	0.0304	0.0298	0.02865	0.608569	0.645401	0.712861		820.979	0.779926	0.640378	0.49804	0.455053	0.420282	0.405001	0.409076	0.407171	0.388014	0.410693		957	0.03405	0.035	0.0349	0.03625	0.03265	0.0313	0.02905	0.03435	0.0297	0.03085
950	0.0308	0.02995	0.0288	0.607358	0.643878	0.711467		821.411	0.784814	0.641688	0.499536	0.461692	0.423826	0.404716	0.409958	0.400292	0.390825	0.406043		958	0.03475	0.03565	0.0355	0.03685	0.03315	0.03175	0.02945	0.03485	0.03	0.03125
951	0.0313	0.03025	0.02895	0.606151	0.642359	0.710077		821.844	0.776255	0.640833	0.493554	0.458951	0.42602	0.403801	0.408355	0.397598	0.388402	0.409081		959	0.03545	0.03635	0.03625	0.0374	0.03365	0.03215	0.0299	0.0353	0.0304	0.03165
952	0.0318	0.03055	0.02915	0.604947	0.640846	0.708691		822.276	0.78727	0.650594	0.501338	0.464438	0.427716	0.408614	0.41361	0.402954	0.3982	0.415091		960	0.0363	0.0371	0.03675	0.03795	0.03425	0.03265	0.03035	0.03565	0.03075	0.03195
953	0.0323	0.031	0.0295	0.603747	0.639338	0.70731		822.708	0.781852	0.645652	0.501956	0.457091	0.422294	0.404423	0.409039	0.40484	0.391651	0.409237		961	0.0369	0.03775	0.03725	0.0384	0.03465	0.03305	0.0308	0.03615	0.03125	0.03235
954	0.0329	0.0314	0.0298	0.602551	0.637835	0.705933		823.14	0.782412	0.644342	0.497807	0.460921	0.42375	0.408465	0.410482	0.401557	0.392105	0.413377		962	0.03755	0.03845	0.03785	0.0389	0.0351	0.03355	0.03125	0.03645	0.03155	0.03265
955	0.03365	0.0319	0.0301	0.601359	0.636337	0.70456		823.573	0.779236	0.642234	0.496054	0.458032	0.420271	0.404007	0.40852	0.397859	0.391319	0.407844		963	0.0382	0.039	0.0384	0.03935	0.03555	0.0339	0.0315	0.03685	0.032	0.03295
956	0.0343	0.0323	0.0305	0.60017	0.634845	0.703191		824.005	0.780257	0.652443	0.499704	0.459405	0.42598	0.4047	0.410739	0.402042	0.392489	0.408126		964	0.03875	0.0395	0.0388	0.0398	0.036	0.03435	0.0319	0.0373	0.03225	0.0333
957	0.035	0.03285	0.03085	0.598984	0.633357	0.701826		824.437	0.787808	0.649312	0.497244	0.462527	0.42502	0.409254	0.41358	0.404203	0.393311	0.415007		965	0.0393	0.04	0.03925	0.04025	0.03635	0.03465	0.0322	0.03765	0.03255	0.0335
958	0.03565	0.0333	0.03125	0.597802	0.631874	0.700465		824.869	0.785217	0.648688	0.499343	0.461749	0.425514	0.410047	0.412216	0.403015	0.392762	0.409894		966	0.03975	0.04045	0.03965	0.0406	0.0366	0.03495	0.0325	0.03795	0.0327	0.0337
959	0.03635	0.03375	0.03165	0.596624	0.630397	0.699108		825.301	0.779209	0.644062	0.497689	0.460219	0.422966	0.40555	0.408078	0.404133	0.388177	0.410999		967	0.04025	0.0408	0.03995	0.0409	0.0369	0.0351	0.03285	0.0383	0.03295	0.03395
960	0.0371	0.03425	0.03195	0.595449	0.628924	0.697755		825.733	0.781854	0.650247	0.499476	0.462329	0.425793	0.405648	0.408944	0.404754	0.393099	0.410974		968	0.04065	0.04115	0.04025	0.0411	0.03725	0.03535	0.033	0.0384	0.0331	0.03415
961	0.03775	0.03475	0.03235	0.594278	0.627457	0.696407		826.165	0.789455	0.647808	0.502221	0.461973	0.42527	0.407826	0.413736	0.403712	0.390843	0.409227		969	0.0409	0.04135	0.0406	0.04135	0.0374	0.03565	0.0332	0.0386	0.0333	0.03425
962	0.03845	0.03525	0.03265	0.593111	0.625994	0.695062		826.597	0.783033	0.646786	0.497064	0.459715	0.422539	0.403583	0.410602	0.403778	0.390043	0.408891		970	0.0412	0.04165	0.04085	0.0416	0.0375	0.03585	0.03335	0.0388	0.0334	0.03445
963	0.039	0.0357	0.03295	0.591946	0.624536	0.693721		827.029	0.791252	0.652495	0.504317	0.462393	0.429627	0.408752	0.415572	0.40543	0.389823	0.414151		971	0.0415	0.04195	0.0411	0.04175	0.0377	0.036	0.03345	0.039	0.03355	0.03455
964	0.0395	0.0361	0.0333	0.590786	0.623083	0.692384		827.461	0.785643	0.650663	0.50205	0.461827	0.426141	0.407512	0.412573	0.405026	0.392549	0.41229		972	0.0418	0.0421	0.04145	0.0419	0.03785	0.03615	0.0336	0.03915	0.0337	0.0347
965	0.04	0.0364	0.0335	0.589629	0.621635	0.691052		827.892	0.793654	0.648848	0.501057	0.466517	0.42727	0.411929	0.413803	0.404563	0.393646	0.416592		973	0.04195	0.0424	0.04165	0.0422	0.0381	0.0363	0.0338	0.0393	0.0339	0.03465
966	0.04045	0.0367	0.0337	0.588475	0.620192	0.689723		828.324	0.787111	0.648607	0.500317	0.464052	0.427176	0.410071	0.415467	0.404085	0.395565	0.413173		974	0.0421	0.04255	0.0417	0.0424	0.03815	0.0364	0.0339	0.0394	0.0339	0.0348
967	0.0408	0.037	0.03395	0.587324	0.618754	0.688398		828.756	0.786249	0.649105	0.502852	0.460341	0.426461	0.409543	0.409543	0.402408	0.39037	0.409175		975	0.04225	0.0427	0.0418	0.04235	0.03835	0.0366	0.034	0.0395	0.03405	0.0349
968	0.04115	0.0372	0.03415	0.586178	0.61732	0.687077		829.188	0.79325	0.651883	0.504734	0.46588	0.426044	0.411449	0.414241	0.408089	0.394367	0.412823		976	0.04245	0.04285	0.042	0.0424	0.0385	0.0367	0.0341	0.03965	0.03405	0.03495
969	0.04135	0.0374	0.03425	0.585034	0.615891	0.68576		829.619	0.784464	0.646522	0.503662	0.464052	0.425872	0.410986	0.415406	0.40403	0.393196	0.412199		977	0.04245	0.04285	0.0421	0.04245	0.0386	0.03675	0.03415	0.03965	0.03425	0.03505
970	0.04165	0.0376	0.03445	0.583894	0.614467	0.684446		830.051	0.78426	0.645058	0.496802	0.460953	0.424435	0.405376	0.410065	0.403064	0.391849	0.41093		978	0.04255	0.0429	0.04205	0.0426	0.03865	0.03665	0.0343	0.0398	0.0342	0.03505
971	0.04195	0.03775	0.03455	0.582758	0.613048	0.683137		830.483	0.785536	0.648404	0.497342	0.462408	0.42691	0.410376	0.414499	0.403368	0.392063	0.409747		979	0.04265	0.043	0.04205	0.0427	0.0387	0.03675	0.0343	0.0398	0.03425	0.0351
972	0.0421	0.0379	0.0347	0.581624	0.611634	0.681832		830.914	0.785927	0.647514	0.499741	0.463554	0.428037	0.407026	0.414332	0.405123	0.393147	0.408885		980	0.04265	0.04295	0.0421	0.0426	0.03875	0.0367	0.0343	0.0398	0.03425	0.03515
973	0.0424	0.0382	0.03465	0.580494	0.610224	0.68053		831.346	0.785013	0.644205	0.499342	0.462091	0.424926	0.409137	0.412631	0.403896	0.391838	0.411272		981	0.04265	0.04295	0.04215	0.04255	0.03885	0.0367	0.03425	0.03985	0.0343	0.03515
974	0.04255	0.03825	0.0348	0.579368	0.608819	0.679232		831.777	0.782621	0.651489	0.50068	0.457265	0.427004	0.406571	0.414476	0.402985	0.391883	0.414001		982	0.04265	0.04305	0.0422	0.04255	0.0387	0.03675	0.0343	0.0399	0.03435	0.0352
975	0.0427	0.03835	0.0349	0.578245	0.607419	0.677938		832.209	0.781434	0.6442	0.496738	0.463576	0.423545	0.405952	0.410883	0.402657	0.391115	0.407911		983	0.0426	0.0431	0.04205	0.0426	0.0386	0.03675	0.0342	0.0398	0.03425	0.03505
976	0.04285	0.03845	0.03495	0.577125	0.606023	0.676648		832.64	0.787251	0.650417	0.501497	0.463088	0.424614	0.4071	0.410095	0.403072	0.392839	0.410892		984	0.0425	0.04295	0.04205	0.04255	0.0387	0.03675	0.0342	0.0398	0.0343	0.03505
977	0.04285	0.03845	0.03505	0.576008	0.604632	0.675361		833.072	0.784365	0.64515	0.497622	0.460622	0.424822	0.40764	0.412589	0.400741	0.394464	0.409075		985	0.0424	0.0429	0.0419	0.0424	0.0386	0.0366	0.0341	0.0397	0.0342	0.03505
978	0.0429	0.0385	0.03505	0.574895	0.603245	0.674078		833.503	0.782275	0.644444	0.496041	0.458843	0.423508	0.407628	0.408206	0.401336	0.394936	0.41163		986	0.04235	0.04285	0.042	0.04235	0.03865	0.0366	0.0342	0.03975	0.0343	0.0349
979	0.043	0.03855	0.0351	0.573785	0.601864	0.672799		833.934	0.790189	0.651113	0.503063	0.46227	0.428855	0.412784	0.417724	0.404694	0.396734	0.414639		987	0.0424	0.04265	0.04195	0.04225	0.0385	0.0365	0.0341	0.03965	0.03415	0.0348
980	0.04295	0.0386	0.03515	0.572678	0.600486	0.671524		834.366	0.790913	0.651077	0.50111	0.465246	0.429942	0.410458	0.414553	0.406125	0.393452	0.413712		988	0.0423	0.04255	0.04175	0.0421	0.0384	0.0365	0.03405	0.0396	0.0341	0.0348
981	0.04295	0.0386	0.03515	0.571575	0.599113	0.670252		834.797	0.790013	0.65226	0.504649	0.466207	0.428993	0.412419	0.4161	0.404585	0.396298	0.417886		989	0.04215	0.04235	0.04165	0.04215	0.03835	0.0366	0.034	0.03955	0.03415	0.0347
982	0.04305	0.03855	0.0352	0.570475	0.597745	0.668985		835.228	0.789215	0.651442	0.497301	0.46463	0.426454	0.410707	0.41285	0.409658	0.395133	0.412893		990	0.04205	0.04225	0.0415	0.0421	0.03825	0.0365	0.03395	0.0395	0.03405	0.0346
983	0.0431	0.0387	0.03505	0.569378	0.596382	0.66772		835.659	0.783441	0.64332	0.500917	0.464671	0.425097	0.40899	0.414729	0.401459	0.393182	0.414046		991	0.0419	0.04205	0.04135	0.04195	0.0382	0.03635	0.03395	0.03945	0.03395	0.03455
984	0.04295	0.0386	0.03505	0.568284	0.595022	0.66646		836.091	0.785784	0.648423	0.501449	0.462212	0.428133	0.409292	0.414834	0.407204	0.393862	0.411573		992	0.04165	0.0419	0.04125	0.0419	0.03815	0.03635	0.03385	0.0394	0.03395	0.0345
985	0.0429	0.0386	0.03505	0.567193	0.593668	0.665203		836.522	0.779554	0.646964	0.501081	0.4608	0.423931	0.408879	0.411699	0.407034	0.39584	0.410723		993	0.04145	0.04175	0.0412	0.0418	0.03805	0.0362	0.03385	0.0395	0.0338	0.0344
986	0.04285	0.03865	0.0349	0.566106	0.592317	0.66395		836.953	0.791008	0.648066	0.502241	0.466655	0.42633	0.41286	0.415891	0.411195	0.395141	0.412497		994	0.0412	0.0416	0.041	0.04165	0.038	0.0362	0.0338	0.03945	0.03375	0.03435
987	0.04265	0.0386	0.0348	0.565022	0.590971	0.6627		837.384	0.785	0.652114	0.503918	0.463593	0.427261	0.409742	0.414372	0.405941	0.39284	0.41418		995	0.04105	0.04155	0.04085	0.04165	0.03785	0.03615	0.03365	0.0394	0.0337	0.03425
988	0.04255	0.0385	0.0348	0.563941	0.58963	0.661454		837.815	0.792873	0.650337	0.504612	0.466816	0.431696	0.415302	0.419262	0.407726	0.39771	0.417293		996	0.0409	0.04135	0.0407	0.04145	0.03775	0.036	0.03365	0.0393	0.03365	0.0342
989	0.04235	0.0385	0.0347	0.562863	0.588293	0.660212		838.246	0.788721	0.655967	0.500999	0.462905	0.432252	0.410952	0.417159	0.405191	0.396199	0.414098		997	0.04065	0.0412	0.04055	0.0414	0.0376	0.036	0.03355	0.0392	0.0335	0.03415
990	0.04225	0.03835	0.0346	0.561788	0.58696	0.658973		838.677	0.792136	0.654939	0.502226	0.466193	0.428317	0.412399	0.417529	0.407906	0.398156	0.417041		998	0.0404	0.04105	0.0404	0.0413	0.03745	0.03595	0.0334	0.03915	0.03335	0.03405
991	0.04205	0.03825	0.03455	0.560717	0.585632	0.657738		839.108	0.790423	0.647723	0.499683	0.466087	0.425695	0.41278	0.416136	0.410522	0.391571	0.414257		999	0.0402	0.0409	0.0403	0.04105	0.03745	0.03585	0.0333	0.039	0.0333	0.034
992	0.0419	0.03825	0.0345	0.559649	0.584308	0.656506		839.539	0.796041	0.653903	0.504226	0.469334	0.431872	0.413566	0.420978	0.41208	0.400187	0.418536		1000	0.0401	0.04075	0.04015	0.04085	0.0374	0.03565	0.03325	0.03895	0.03325	0.0339
993	0.04175	0.03805	0.0344	0.558583	0.582988	0.655278		839.97	0.790247	0.648638	0.501984	0.463078	0.426895	0.411294	0.415474	0.40912	0.392738	0.416149
994	0.0416	0.0379	0.03435	0.557521	0.581673	0.654053		840.401	0.79625	0.651301	0.508984	0.470758	0.435141	0.416113	0.418023	0.414947	0.401582	0.418786
995	0.04155	0.0379	0.03425	0.556462	0.580362	0.652832		840.831	0.797262	0.661578	0.508355	0.469576	0.430606	0.418998	0.422591	0.415469	0.402925	0.42206
996	0.04135	0.03775	0.0342	0.555406	0.579055	0.651615		841.262	0.797954	0.658481	0.507779	0.47263	0.432365	0.415724	0.421073	0.412222	0.399762	0.417995
997	0.0412	0.03765	0.03415	0.554353	0.577753	0.650401		841.693	0.798284	0.656791	0.506931	0.46936	0.433057	0.412793	0.422027	0.410532	0.399501	0.418857
998	0.04105	0.03765	0.03405	0.553303	0.576454	0.64919		842.124	0.795531	0.661159	0.506721	0.469498	0.432593	0.416577	0.423308	0.412272	0.401131	0.422338
999	0.0409	0.0375	0.034	0.552256	0.57516	0.647983		842.554	0.797813	0.659199	0.509797	0.472235	0.437313	0.419577	0.421034	0.414256	0.400595	0.424201
1000	0.04075	0.03745	0.0339	0.551212	0.57387	0.646779		842.985	0.799454	0.658148	0.511949	0.471756	0.431982	0.418522	0.418648	0.412369	0.399286	0.42037
								843.415	0.796448	0.658076	0.505878	0.474543	0.435489	0.415743	0.42114	0.411476	0.400138	0.417625
								843.846	0.802251	0.660664	0.51023	0.469959	0.436187	0.415517	0.421785	0.413861	0.40143	0.420423
								844.277	0.802934	0.656546	0.509573	0.472913	0.436923	0.416836	0.425666	0.415706	0.406332	0.419954
								844.707	0.803741	0.661238	0.5164	0.474362	0.437183	0.421377	0.429197	0.415581	0.407761	0.425548
								845.138	0.806427	0.663809	0.516769	0.479186	0.438124	0.423849	0.423451	0.41601	0.403517	0.422592
								845.568	0.812826	0.667462	0.513326	0.476122	0.439147	0.423277	0.427025	0.420304	0.402739	0.425141
								845.998	0.801339	0.659797	0.510605	0.473182	0.436091	0.417536	0.420666	0.414343	0.399291	0.423486
								846.429	0.811106	0.664865	0.516705	0.478725	0.441038	0.422508	0.427412	0.41894	0.409173	0.424136
								846.859	0.801989	0.664715	0.517437	0.471395	0.440673	0.420227	0.42716	0.418462	0.407191	0.42305
								847.289	0.80798	0.668212	0.518838	0.479374	0.443569	0.427683	0.429347	0.416143	0.406163	0.425729
								847.719	0.817482	0.669815	0.515824	0.478725	0.443541	0.422546	0.429413	0.423524	0.407649	0.42727
								848.15	0.813341	0.671592	0.51666	0.48216	0.442051	0.423838	0.432034	0.417981	0.409102	0.426653
								848.58	0.814502	0.67093	0.515189	0.483197	0.442575	0.422502	0.4278	0.421364	0.405844	0.427365
								849.01	0.817333	0.675842	0.521765	0.481444	0.446727	0.42864	0.432162	0.422368	0.411469	0.432933
								849.44	0.813711	0.675716	0.519836	0.481154	0.444742	0.428775	0.433726	0.421039	0.409403	0.429827
								849.87	0.815719	0.674035	0.525253	0.482489	0.446204	0.428796	0.432832	0.422297	0.409629	0.432936
								850.3	0.817264	0.672996	0.520664	0.482093	0.444056	0.428586	0.427558	0.419617	0.406904	0.428545
								850.73	0.823447	0.67744	0.523142	0.484015	0.44526	0.429193	0.434597	0.422841	0.408341	0.43272
								851.16	0.820508	0.675667	0.520627	0.480977	0.446448	0.431477	0.435035	0.422058	0.413668	0.431785
								851.59	0.819149	0.676076	0.520961	0.481121	0.44275	0.43077	0.430198	0.419871	0.407503	0.428545
								852.02	0.821478	0.68246	0.525187	0.487673	0.449052	0.432152	0.433977	0.421548	0.413467	0.434859
								852.45	0.819062	0.680784	0.526315	0.485701	0.451393	0.429817	0.436675	0.422571	0.410391	0.431271
								852.879	0.831356	0.680218	0.529161	0.491278	0.446624	0.430967	0.438293	0.4244	0.414426	0.432588
								853.309	0.828279	0.680272	0.529164	0.490525	0.451003	0.434619	0.436262	0.425935	0.418749	0.437473
								853.739	0.831194	0.684409	0.526573	0.491347	0.45194	0.436295	0.43974	0.427991	0.416735	0.432543
								854.169	0.828684	0.685695	0.526282	0.48828	0.449992	0.435634	0.439827	0.429784	0.415937	0.436329
								854.598	0.824405	0.677998	0.523255	0.486136	0.448855	0.431715	0.435001	0.42492	0.412121	0.435732
								855.028	0.836657	0.681927	0.527911	0.489805	0.454659	0.433391	0.441045	0.43184	0.415655	0.437187
								855.457	0.833825	0.68635	0.526862	0.487204	0.452566	0.434739	0.437992	0.428885	0.41431	0.438053
								855.887	0.834397	0.688397	0.52737	0.490829	0.454858	0.437187	0.439871	0.429806	0.416792	0.437065
								856.317	0.83176	0.69204	0.53099	0.492607	0.451327	0.436034	0.439417	0.428438	0.416933	0.436338
								856.746	0.840633	0.691033	0.537701	0.493842	0.457895	0.43932	0.44297	0.431796	0.419113	0.443581
								857.175	0.843986	0.692863	0.536767	0.49457	0.460156	0.436419	0.444263	0.435156	0.421117	0.441737
								857.605	0.836584	0.690611	0.532208	0.492329	0.453482	0.434421	0.441091	0.431875	0.416877	0.438383
								858.034	0.838916	0.687679	0.535509	0.499767	0.453468	0.436893	0.443296	0.432152	0.417847	0.442182
								858.463	0.844881	0.695419	0.53828	0.497787	0.459215	0.439555	0.446566	0.431877	0.421935	0.438767
								858.893	0.843401	0.692706	0.536431	0.495795	0.459546	0.445031	0.441877	0.437753	0.420184	0.442463
								859.322	0.84394	0.691799	0.53381	0.497076	0.459779	0.440227	0.440809	0.43454	0.420272	0.444185
								859.751	0.841547	0.694627	0.53495	0.49291	0.455222	0.44054	0.44746	0.433099	0.42301	0.439417
								860.18	0.842748	0.695279	0.538673	0.500585	0.459996	0.441053	0.447307	0.433932	0.420315	0.44533
								860.61	0.84426	0.694816	0.537805	0.498295	0.458099	0.441895	0.446456	0.439393	0.425349	0.442723
								861.039	0.848857	0.693545	0.534663	0.50012	0.459443	0.44146	0.442863	0.432919	0.423376	0.439755
								861.468	0.845491	0.695842	0.540168	0.498564	0.459691	0.443648	0.447925	0.436038	0.421119	0.446278
								861.897	0.846666	0.695216	0.542023	0.501283	0.45896	0.444485	0.447532	0.433738	0.42217	0.443562
								862.326	0.852678	0.696794	0.539026	0.498647	0.460393	0.444072	0.447822	0.433125	0.423903	0.443391
								862.755	0.850873	0.701946	0.540373	0.500744	0.459727	0.444969	0.450016	0.435479	0.426391	0.444547
								863.184	0.851525	0.698547	0.541567	0.498539	0.459914	0.440202	0.445185	0.439261	0.42217	0.442763
								863.612	0.852435	0.702454	0.539992	0.501408	0.459629	0.442913	0.448026	0.436483	0.421005	0.44549
								864.041	0.850835	0.70061	0.543708	0.50021	0.461809	0.441399	0.448556	0.437201	0.423668	0.445097
								864.47	0.850251	0.703317	0.540137	0.501397	0.459564	0.445773	0.446112	0.437251	0.425555	0.446831
								864.899	0.856994	0.704855	0.544865	0.49982	0.462967	0.442798	0.447544	0.436509	0.427295	0.445702
								865.328	0.853663	0.703659	0.54357	0.501056	0.462051	0.443753	0.445468	0.438452	0.423324	0.44471
								865.756	0.849039	0.697661	0.537492	0.501651	0.462588	0.442957	0.445026	0.434822	0.422392	0.442539
								866.185	0.850284	0.701925	0.539626	0.500839	0.462471	0.444136	0.443557	0.436766	0.419729	0.444336
								866.614	0.857223	0.700584	0.541845	0.50072	0.464356	0.445994	0.446214	0.439413	0.423631	0.449694
								867.042	0.857251	0.704135	0.538259	0.502612	0.460026	0.445313	0.449001	0.437398	0.422046	0.443459
								867.471	0.855565	0.702177	0.539377	0.503184	0.460563	0.441402	0.447232	0.434856	0.422201	0.444069
								867.899	0.857811	0.708048	0.545015	0.504347	0.46102	0.44847	0.446432	0.439078	0.425388	0.444473
								868.328	0.857166	0.703197	0.541097	0.501312	0.46121	0.441785	0.448743	0.437768	0.422996	0.444429
								868.756	0.856654	0.703449	0.542988	0.500129	0.462698	0.446536	0.445085	0.432323	0.421191	0.441248
								869.184	0.855533	0.700971	0.540505	0.501406	0.463305	0.443456	0.448004	0.437172	0.422829	0.442718
								869.613	0.857106	0.700859	0.54232	0.499233	0.46051	0.444467	0.448333	0.439743	0.424437	0.443052
								870.041	0.845989	0.69769	0.53639	0.496169	0.458193	0.440111	0.44474	0.433197	0.421576	0.441687
								870.469	0.859782	0.708392	0.543713	0.501037	0.463808	0.446989	0.44681	0.435797	0.427198	0.442301
								870.898	0.856781	0.706296	0.541658	0.499741	0.463731	0.44405	0.446984	0.435985	0.425965	0.444828
								871.326	0.852276	0.702586	0.540303	0.500377	0.463332	0.442535	0.444482	0.436576	0.423606	0.444383
								871.754	0.855496	0.703001	0.539376	0.502902	0.460068	0.436991	0.444961	0.434605	0.424588	0.44039
								872.182	0.850249	0.697436	0.538677	0.495318	0.456286	0.440582	0.444256	0.436216	0.420314	0.435683
								872.61	0.859508	0.701723	0.540125	0.504862	0.46299	0.442284	0.449612	0.436832	0.424712	0.442483
								873.038	0.852215	0.700799	0.538176	0.499653	0.458233	0.443693	0.441848	0.432981	0.421138	0.439349
								873.466	0.859131	0.697149	0.543259	0.499105	0.458332	0.444714	0.445648	0.433382	0.421951	0.444515
								873.894	0.848375	0.698748	0.542749	0.497734	0.455826	0.439126	0.441698	0.435842	0.421041	0.440848
								874.322	0.857177	0.699441	0.538988	0.503946	0.4554	0.440368	0.445861	0.434419	0.418415	0.436005
								874.75	0.852228	0.692008	0.533915	0.493914	0.452436	0.436976	0.44186	0.430673	0.418108	0.436798
								875.178	0.851128	0.700618	0.533527	0.492608	0.456209	0.438365	0.439174	0.430667	0.416435	0.436509
								875.606	0.854819	0.6979	0.5392	0.500861	0.455832	0.436653	0.439463	0.433664	0.420739	0.439483
								876.033	0.848866	0.695128	0.533635	0.49411	0.453046	0.436865	0.437792	0.430215	0.413166	0.438818
								876.461	0.856155	0.700304	0.53376	0.494763	0.460257	0.439288	0.444237	0.432967	0.420425	0.440599
								876.889	0.848861	0.694726	0.537001	0.496162	0.45088	0.43531	0.439038	0.432255	0.415574	0.433643
								877.316	0.857154	0.698315	0.532821	0.49394	0.454405	0.437915	0.440398	0.431339	0.412981	0.440239
								877.744	0.844656	0.69386	0.528122	0.489399	0.44981	0.430655	0.439928	0.428234	0.408922	0.434671
								878.172	0.844939	0.687618	0.533128	0.490327	0.449807	0.433253	0.436674	0.425271	0.410959	0.431051
								878.599	0.848869	0.690694	0.532361	0.49019	0.447252	0.431608	0.437078	0.420804	0.410374	0.429305
								879.027	0.843572	0.683987	0.525028	0.488643	0.449531	0.427013	0.432506	0.422169	0.41038	0.428269
								879.454	0.843769	0.687243	0.524957	0.483634	0.446458	0.428628	0.433621	0.42332	0.409598	0.430711
								879.882	0.837746	0.684743	0.524269	0.483925	0.444814	0.427057	0.429736	0.418257	0.40582	0.428426
								880.309	0.834975	0.68037	0.524513	0.483267	0.441962	0.425678	0.429607	0.418661	0.406736	0.427086
								880.736	0.835486	0.681268	0.521139	0.48027	0.443061	0.423782	0.43026	0.417342	0.407144	0.425289
								881.164	0.835259	0.679815	0.520278	0.480326	0.439535	0.423671	0.425737	0.416441	0.403247	0.42067
								881.591	0.831845	0.677093	0.521911	0.479535	0.438351	0.423366	0.425418	0.417368	0.401641	0.42069
								882.018	0.837079	0.677178	0.519728	0.480194	0.441326	0.425246	0.426717	0.415382	0.400282	0.422952
								882.445	0.831638	0.673681	0.514773	0.477948	0.433009	0.418721	0.421866	0.41181	0.400804	0.418216
								882.872	0.83098	0.669846	0.514732	0.474022	0.436321	0.417636	0.419443	0.410353	0.394037	0.415733
								883.299	0.825153	0.671005	0.512557	0.476199	0.434783	0.416438	0.422722	0.410972	0.399047	0.413267
								883.726	0.819163	0.671924	0.508215	0.471071	0.429839	0.41552	0.416528	0.410095	0.396532	0.415617
								884.153	0.825901	0.669947	0.509928	0.470954	0.4313	0.412785	0.417278	0.405356	0.394679	0.413271
								884.58	0.818548	0.664999	0.506525	0.467667	0.428693	0.411242	0.413899	0.40527	0.392415	0.409478
								885.007	0.822654	0.667171	0.508102	0.46643	0.426367	0.408865	0.416134	0.404621	0.390045	0.410319
								885.434	0.822966	0.668137	0.505051	0.467208	0.428413	0.410288	0.416252	0.406073	0.392979	0.406714
								885.861	0.812427	0.656795	0.499433	0.459093	0.422117	0.406069	0.410259	0.397459	0.383314	0.403302
								886.288	0.809162	0.656997	0.501881	0.463304	0.4179	0.400039	0.404706	0.39728	0.385553	0.403221
								886.715	0.808385	0.651844	0.497266	0.458266	0.419131	0.401305	0.406156	0.392296	0.383903	0.399534
								887.141	0.801947	0.645163	0.492116	0.458376	0.416627	0.398655	0.400992	0.39285	0.382044	0.39946
								887.568	0.801272	0.644782	0.490254	0.451993	0.412666	0.393345	0.396734	0.389538	0.376347	0.3903
								887.995	0.7967	0.649394	0.489729	0.454622	0.413077	0.395773	0.399701	0.390062	0.37684	0.394585
								888.421	0.799981	0.647297	0.490529	0.453144	0.41041	0.397584	0.397105	0.390337	0.381403	0.39283
								888.848	0.79464	0.643127	0.486323	0.447719	0.410166	0.391274	0.396928	0.386996	0.375115	0.390396
								889.275	0.785614	0.633375	0.482842	0.44538	0.403633	0.387954	0.390703	0.382967	0.369431	0.38729
								889.701	0.784476	0.634688	0.479357	0.441336	0.402783	0.387882	0.387445	0.380782	0.369336	0.385528
								890.128	0.787677	0.632358	0.473377	0.441307	0.400736	0.385897	0.383221	0.379654	0.368173	0.380603
								890.554	0.781177	0.628968	0.476381	0.438291	0.398269	0.381033	0.387226	0.379877	0.367812	0.381487
								890.98	0.776194	0.626613	0.467665	0.434088	0.394191	0.378729	0.378503	0.371656	0.361217	0.375287
								891.407	0.777648	0.624152	0.472036	0.432948	0.395581	0.378438	0.380706	0.37341	0.363373	0.377039
								891.833	0.778881	0.628564	0.471774	0.434399	0.393588	0.379731	0.381174	0.374967	0.360768	0.376694
								892.259	0.772167	0.619818	0.46611	0.431229	0.392004	0.376575	0.376159	0.370645	0.358577	0.374554
								892.685	0.766041	0.612175	0.465379	0.428389	0.389029	0.370731	0.373138	0.365503	0.351606	0.370468
								893.112	0.761812	0.614041	0.464297	0.428867	0.387331	0.369691	0.373936	0.366535	0.352689	0.367943
								893.538	0.761639	0.611218	0.456133	0.419862	0.38318	0.367855	0.369691	0.361766	0.348521	0.36379
								893.964	0.758011	0.608091	0.458301	0.41929	0.384062	0.364416	0.371346	0.362712	0.350126	0.366064
								894.39	0.756596	0.606522	0.454854	0.420669	0.383933	0.365968	0.369288	0.358974	0.349298	0.363718
								894.816	0.753987	0.604998	0.453426	0.418083	0.37997	0.362954	0.364227	0.35833	0.344534	0.3614
								895.242	0.750685	0.601945	0.453876	0.415997	0.376237	0.358555	0.362896	0.355425	0.345494	0.360101
								895.668	0.745119	0.594173	0.449623	0.412538	0.375952	0.355709	0.359536	0.349312	0.339181	0.353786
								896.094	0.75061	0.596076	0.449305	0.413975	0.371089	0.357147	0.359474	0.352475	0.342163	0.35469
								896.519	0.7449	0.593726	0.446091	0.411703	0.372218	0.35382	0.361972	0.350318	0.339645	0.353708
								896.945	0.743958	0.592406	0.444364	0.408112	0.368644	0.353363	0.353659	0.343662	0.335292	0.351053
								897.371	0.741674	0.594977	0.439996	0.405338	0.36688	0.352071	0.355092	0.348327	0.336651	0.350255
								897.797	0.738608	0.586909	0.438051	0.407999	0.364498	0.351013	0.351769	0.349113	0.33417	0.348319
								898.222	0.731044	0.588918	0.438575	0.401739	0.365181	0.348855	0.350366	0.343474	0.333137	0.346754
								898.648	0.728505	0.587016	0.437033	0.400051	0.36362	0.347	0.34733	0.342505	0.33392	0.346541
								899.073	0.728398	0.582428	0.436365	0.403442	0.365526	0.35005	0.347286	0.34187	0.329213	0.34408
								899.499	0.727156	0.583035	0.431683	0.399989	0.361229	0.344436	0.347685	0.338215	0.326818	0.341592
								899.925	0.725824	0.577591	0.431667	0.398027	0.358228	0.343031	0.346404	0.336871	0.32633	0.342243
								900.35	0.726217	0.572558	0.43262	0.394383	0.356293	0.343213	0.347036	0.337541	0.326601	0.340633
								900.775	0.725977	0.575338	0.433133	0.397886	0.356654	0.346691	0.346893	0.336544	0.326452	0.342547
								901.201	0.723322	0.575969	0.429111	0.393387	0.353793	0.339269	0.342992	0.336005	0.324433	0.339122
								901.626	0.723314	0.572623	0.428569	0.393697	0.353287	0.339738	0.341755	0.336695	0.327271	0.334861
								902.052	0.718978	0.570785	0.42542	0.389745	0.350255	0.337591	0.339635	0.332701	0.321022	0.335839
								902.477	0.709693	0.565077	0.424244	0.38784	0.349398	0.335844	0.336317	0.329495	0.319907	0.330222
								902.902	0.715036	0.567868	0.425714	0.38956	0.350854	0.335485	0.336433	0.330507	0.319422	0.32965
								903.327	0.708597	0.563739	0.419554	0.384615	0.345319	0.332389	0.336638	0.326705	0.315356	0.331626
								903.752	0.701417	0.557848	0.415001	0.381009	0.343786	0.329145	0.331185	0.320354	0.314342	0.32447
								904.177	0.707463	0.558533	0.417623	0.385397	0.344082	0.326357	0.330304	0.324365	0.314408	0.325452
								904.602	0.704205	0.558439	0.416862	0.380592	0.344668	0.327839	0.331592	0.324665	0.316341	0.325354
								905.027	0.698287	0.553332	0.408936	0.381676	0.34263	0.324295	0.327354	0.317943	0.309738	0.320984
								905.452	0.707053	0.557493	0.415307	0.379515	0.34456	0.326828	0.328958	0.321548	0.312755	0.322149
								905.877	0.694571	0.546556	0.409327	0.372756	0.338489	0.322463	0.324606	0.316179	0.307518	0.31978
								906.302	0.692534	0.54488	0.407602	0.372008	0.333874	0.321084	0.323804	0.317031	0.302927	0.318436
								906.727	0.692329	0.542993	0.399033	0.370894	0.335414	0.319071	0.321849	0.314833	0.303721	0.317304
								907.152	0.684378	0.539868	0.395769	0.366292	0.326852	0.313033	0.316443	0.307927	0.298822	0.310462
								907.577	0.681481	0.537196	0.397503	0.367678	0.328581	0.312924	0.316547	0.306162	0.300387	0.310431
								908.001	0.677871	0.533317	0.396455	0.362914	0.329355	0.311973	0.316701	0.306347	0.298402	0.308935
								908.426	0.674864	0.529018	0.392058	0.35719	0.324352	0.306918	0.310391	0.303588	0.295308	0.305885
								908.85	0.676537	0.532456	0.392469	0.357562	0.322655	0.308632	0.309763	0.305777	0.289472	0.30452
								909.275	0.668984	0.524095	0.387174	0.354353	0.317145	0.305931	0.305468	0.297178	0.288923	0.299692
								909.7	0.664104	0.520072	0.383303	0.351112	0.315318	0.297296	0.303244	0.297189	0.285915	0.299196
								910.124	0.661803	0.519152	0.381009	0.349088	0.314342	0.301109	0.30397	0.295279	0.285354	0.297389
								910.549	0.655797	0.513861	0.373855	0.343654	0.309999	0.292906	0.297883	0.289965	0.281569	0.292994
								910.973	0.649509	0.512247	0.37605	0.343937	0.307668	0.293458	0.294542	0.28749	0.278183	0.290386
								911.397	0.647049	0.507428	0.37296	0.341626	0.306761	0.290585	0.292565	0.286537	0.279903	0.288713
								911.822	0.649284	0.509714	0.371485	0.341377	0.303274	0.28873	0.29415	0.285385	0.276297	0.28585
								912.246	0.638604	0.499417	0.365833	0.332508	0.30035	0.284227	0.288222	0.280532	0.274415	0.282565
								912.67	0.634677	0.494458	0.36417	0.330632	0.294734	0.282496	0.284022	0.278577	0.270401	0.279694
								913.094	0.630212	0.490417	0.359762	0.328126	0.294665	0.279573	0.280866	0.274755	0.265898	0.277235
								913.519	0.627117	0.489133	0.355951	0.326907	0.29121	0.276732	0.279045	0.276323	0.266043	0.274634
								913.943	0.61827	0.483192	0.351568	0.319503	0.285518	0.274172	0.272921	0.269908	0.261205	0.269891
								914.367	0.622238	0.479571	0.348286	0.319891	0.283494	0.271952	0.272784	0.266747	0.25855	0.268995
								914.791	0.617489	0.478138	0.346048	0.31952	0.282367	0.27006	0.269121	0.265172	0.256371	0.268165
								915.215	0.609378	0.472857	0.343927	0.31603	0.279426	0.267544	0.267012	0.26272	0.254704	0.263749
								915.639	0.600456	0.469149	0.339646	0.30932	0.275456	0.261878	0.260214	0.256938	0.253276	0.258322
								916.062	0.599538	0.464833	0.336921	0.307595	0.274615	0.26064	0.260481	0.256282	0.248006	0.257199
								916.486	0.596294	0.46192	0.333222	0.302793	0.274232	0.259282	0.261292	0.253306	0.249092	0.252001
								916.91	0.59477	0.460176	0.334333	0.304355	0.270706	0.257278	0.261601	0.252938	0.245404	0.253432
								917.334	0.589799	0.455035	0.325861	0.299383	0.266435	0.253828	0.254831	0.246761	0.24117	0.24815
								917.758	0.579589	0.44324	0.324135	0.293818	0.261476	0.250288	0.25123	0.247897	0.23828	0.245855
								918.181	0.583119	0.445922	0.322478	0.295342	0.262122	0.249674	0.250679	0.242974	0.237014	0.247135
								918.605	0.574612	0.443711	0.317697	0.29186	0.258018	0.245371	0.248612	0.242464	0.234423	0.243637
								919.028	0.568019	0.437667	0.315224	0.284517	0.255472	0.240775	0.243294	0.240722	0.233374	0.238378
								919.452	0.565606	0.4342	0.31362	0.285343	0.252109	0.241019	0.242021	0.23717	0.23283	0.238717
								919.876	0.565424	0.430586	0.312097	0.282773	0.25178	0.23965	0.239632	0.235378	0.22984	0.235905
								920.299	0.557921	0.431244	0.304444	0.281255	0.249114	0.236569	0.237476	0.230741	0.224966	0.230811
								920.722	0.552439	0.42484	0.309075	0.278358	0.248203	0.233529	0.236982	0.232003	0.225113	0.230881
								921.146	0.552374	0.421192	0.303271	0.276855	0.24446	0.232219	0.23542	0.229212	0.223549	0.228386
								921.569	0.546316	0.419712	0.300958	0.272266	0.241896	0.230776	0.231178	0.226912	0.220233	0.226457
								921.992	0.540049	0.414121	0.29751	0.270665	0.238047	0.225747	0.228853	0.222203	0.217378	0.224993
								922.416	0.535421	0.408391	0.292577	0.265835	0.235988	0.223445	0.225853	0.220706	0.213938	0.22102
								922.839	0.528528	0.404862	0.288688	0.265041	0.232592	0.222987	0.222428	0.219494	0.210831	0.220402
								923.262	0.52499	0.400618	0.288671	0.26164	0.230211	0.220473	0.222201	0.21714	0.211573	0.215988
								923.685	0.523763	0.397161	0.285889	0.259274	0.230724	0.219143	0.219143	0.215759	0.206324	0.214172
								924.108	0.514992	0.393504	0.280254	0.256745	0.227268	0.214091	0.217355	0.212398	0.206203	0.213062
								924.531	0.509491	0.393055	0.280891	0.255902	0.224187	0.214976	0.214994	0.210878	0.204259	0.211351
								924.954	0.507295	0.389806	0.276511	0.252695	0.221855	0.209712	0.211738	0.208873	0.204679	0.209327
								925.377	0.505212	0.382919	0.274506	0.249939	0.219773	0.208385	0.211543	0.206051	0.200891	0.206349
								925.8	0.502901	0.3818	0.270228	0.247846	0.219364	0.207866	0.209905	0.202855	0.200306	0.205879
								926.223	0.498901	0.37997	0.268126	0.245828	0.216319	0.205381	0.209742	0.205874	0.199648	0.204273
								926.645	0.489246	0.373139	0.263425	0.241707	0.214156	0.201282	0.205416	0.198812	0.194556	0.203769
								927.068	0.487223	0.368158	0.265172	0.241755	0.211297	0.200245	0.202067	0.19986	0.191873	0.201068
								927.491	0.483751	0.363894	0.261887	0.237877	0.210349	0.200322	0.203052	0.197907	0.192605	0.198047
								927.913	0.477968	0.36322	0.258666	0.237347	0.206961	0.198528	0.200077	0.195148	0.190272	0.19719
								928.336	0.477975	0.358644	0.260018	0.236496	0.207535	0.198292	0.200581	0.195827	0.191585	0.197007
								928.759	0.467955	0.354685	0.253231	0.230584	0.204543	0.193238	0.196016	0.191462	0.185853	0.192306
								929.181	0.469764	0.357142	0.25443	0.231835	0.207544	0.195672	0.196944	0.193251	0.185478	0.19334
								929.604	0.463796	0.351522	0.251937	0.229383	0.203088	0.192306	0.192659	0.1919	0.185176	0.190806
								930.026	0.460852	0.349138	0.247091	0.229818	0.20082	0.190538	0.193461	0.190644	0.184517	0.189869
								930.448	0.457428	0.347073	0.247892	0.226	0.200471	0.189402	0.190474	0.18754	0.182286	0.18956
								930.871	0.455633	0.343412	0.247366	0.224777	0.199493	0.187811	0.190859	0.186031	0.182384	0.188815
								931.293	0.449749	0.343816	0.242624	0.222566	0.199024	0.187314	0.190675	0.186023	0.181884	0.186784
								931.715	0.447365	0.340035	0.24096	0.223797	0.198359	0.185843	0.190209	0.187568	0.18021	0.189205
								932.137	0.447169	0.338237	0.241643	0.220676	0.194857	0.186597	0.189075	0.183943	0.178846	0.186439
								932.56	0.44032	0.335236	0.239886	0.219551	0.193968	0.185223	0.188227	0.186266	0.180082	0.188227
								932.982	0.444318	0.336901	0.242394	0.22399	0.195363	0.187023	0.189193	0.185156	0.182756	0.185885
								933.404	0.433638	0.331299	0.239485	0.219976	0.195479	0.183894	0.187944	0.183912	0.178163	0.18607
								933.826	0.437283	0.329964	0.236052	0.219823	0.194422	0.18278	0.188637	0.185761	0.177665	0.185744
								934.248	0.434312	0.330861	0.238109	0.220988	0.19434	0.184033	0.187936	0.184707	0.181318	0.186215
								934.67	0.432642	0.327094	0.236864	0.221014	0.19406	0.18602	0.186923	0.183966	0.178671	0.18788
								935.092	0.428123	0.329569	0.238651	0.218873	0.194319	0.185513	0.187803	0.186631	0.18079	0.186152
								935.513	0.425598	0.328973	0.238632	0.218613	0.195338	0.186399	0.188877	0.18378	0.179638	0.187479
								935.935	0.422643	0.324633	0.237713	0.21631	0.192717	0.186572	0.187349	0.18583	0.180974	0.187879
								936.357	0.421092	0.323497	0.232775	0.218109	0.193471	0.186227	0.186723	0.18504	0.179992	0.186652
								936.779	0.421405	0.325404	0.237481	0.218664	0.196954	0.186605	0.190084	0.186214	0.183427	0.190208
								937.2	0.420673	0.323001	0.236574	0.220613	0.198744	0.188316	0.189811	0.186875	0.184419	0.191199
								937.622	0.41672	0.324546	0.23752	0.219358	0.196634	0.189604	0.191131	0.188787	0.186142	0.190704
								938.043	0.418745	0.322238	0.236357	0.221095	0.198952	0.188682	0.192426	0.190554	0.186275	0.192908
								938.465	0.417426	0.321413	0.235316	0.222866	0.199554	0.190261	0.192616	0.190029	0.185089	0.195398
								938.886	0.414715	0.32262	0.237264	0.222427	0.200779	0.192878	0.195989	0.192717	0.18782	0.192878
								939.308	0.41426	0.320983	0.237179	0.224496	0.199165	0.192297	0.197649	0.194991	0.189836	0.195205
								939.729	0.411964	0.324873	0.23894	0.224234	0.202167	0.194788	0.198335	0.195055	0.190867	0.197693
								940.151	0.413812	0.323296	0.240447	0.226586	0.201214	0.196473	0.199113	0.195576	0.193601	0.201106
								940.572	0.416688	0.324466	0.24335	0.227242	0.204564	0.197833	0.203376	0.198103	0.1931	0.202872
								940.993	0.411818	0.323144	0.238571	0.224729	0.203743	0.200036	0.202346	0.200394	0.1935	0.202829
								941.414	0.410127	0.325008	0.241038	0.227507	0.205729	0.199421	0.208262	0.201829	0.196205	0.203554
								941.835	0.408277	0.32179	0.241966	0.23074	0.209312	0.201426	0.204947	0.203546	0.199091	0.20624
								942.256	0.406044	0.320494	0.244056	0.231788	0.209002	0.202652	0.205647	0.20433	0.202508	0.204907
								942.678	0.404023	0.317952	0.241994	0.229996	0.209699	0.204041	0.20634	0.20555	0.20097	0.207921
								943.099	0.40027	0.319291	0.241785	0.229962	0.209735	0.204103	0.208746	0.207342	0.201818	0.211409
								943.52	0.403181	0.31997	0.244315	0.231979	0.208678	0.206262	0.209688	0.206857	0.204188	0.210752
								943.94	0.396738	0.315174	0.242044	0.229537	0.208362	0.207046	0.211732	0.209515	0.203857	0.212092
								944.361	0.39349	0.311824	0.240554	0.229799	0.208345	0.202446	0.209837	0.207805	0.205827	0.211798
								944.782	0.393638	0.31701	0.244513	0.233167	0.213539	0.206398	0.21285	0.209551	0.207467	0.216257
								945.203	0.394205	0.312483	0.243064	0.231522	0.212061	0.207313	0.213782	0.209162	0.206009	0.217551
								945.624	0.389967	0.310826	0.243014	0.232047	0.21214	0.206801	0.211814	0.209841	0.205534	0.217442
								946.044	0.387479	0.312392	0.242523	0.229933	0.21171	0.208666	0.212869	0.211383	0.2068	0.218883
								946.465	0.387483	0.310129	0.241027	0.23418	0.215942	0.209406	0.215613	0.212893	0.210903	0.217439
								946.885	0.383296	0.307369	0.238106	0.231205	0.210939	0.20921	0.215073	0.21236	0.20981	0.217767
								947.306	0.378322	0.305401	0.238401	0.229001	0.210875	0.208744	0.214027	0.212005	0.209218	0.216832
								947.727	0.374118	0.300196	0.234637	0.228656	0.212221	0.20733	0.21053	0.21213	0.207494	0.218711
								948.147	0.369091	0.299685	0.233462	0.225623	0.211055	0.208327	0.211528	0.213183	0.207272	0.218403
								948.567	0.363995	0.297767	0.232873	0.227743	0.211497	0.206477	0.21418	0.211223	0.207189	0.21962
								948.988	0.359078	0.297316	0.234069	0.228258	0.209027	0.208312	0.21273	0.209082	0.208935	0.21735
								949.408	0.359112	0.291019	0.229786	0.222927	0.208293	0.206716	0.211796	0.209815	0.208715	0.216582
								949.828	0.35438	0.288482	0.229569	0.222106	0.208062	0.20661	0.212198	0.210433	0.206445	0.218282
								950.248	0.349537	0.285975	0.224819	0.220152	0.20334	0.202957	0.209376	0.209613	0.204252	0.218073
								950.669	0.343896	0.28348	0.226448	0.219663	0.205779	0.203875	0.211103	0.208755	0.206555	0.218738
								951.089	0.337237	0.280957	0.22283	0.219136	0.202272	0.200997	0.208903	0.208146	0.20471	0.214887
								951.509	0.331596	0.276048	0.219054	0.215102	0.199462	0.201299	0.206586	0.204174	0.202505	0.212783
								951.929	0.328162	0.27017	0.214827	0.212844	0.201909	0.198721	0.204059	0.203725	0.200575	0.213215
								952.349	0.325087	0.264652	0.214785	0.211718	0.199061	0.197177	0.20357	0.202091	0.201186	0.210886
								952.769	0.321957	0.266193	0.215907	0.211329	0.196	0.198289	0.203542	0.203317	0.200372	0.212324
								953.189	0.312605	0.262984	0.209275	0.207818	0.195068	0.194769	0.200743	0.198969	0.200818	0.208061
								953.608	0.30699	0.254521	0.206498	0.205354	0.192729	0.192035	0.199595	0.198676	0.196931	0.20888
								954.028	0.302228	0.254298	0.204554	0.200924	0.190429	0.190728	0.198399	0.196434	0.194358	0.206574
								954.448	0.297117	0.248427	0.200961	0.199661	0.186414	0.191295	0.197758	0.193801	0.193725	0.204843
								954.868	0.29236	0.245425	0.197137	0.197061	0.186746	0.185487	0.191199	0.192965	0.190786	0.205329
								955.287	0.289885	0.242296	0.196216	0.196498	0.183324	0.185096	0.190373	0.193238	0.191994	0.200776
								955.707	0.285251	0.239052	0.195185	0.19454	0.182427	0.185005	0.193365	0.1909	0.189592	0.20019
								956.126	0.280553	0.231915	0.190326	0.190989	0.17854	0.180208	0.189246	0.187464	0.18773	0.197222
								956.546	0.271596	0.22792	0.186924	0.187817	0.178713	0.179873	0.186601	0.187076	0.183693	0.195153
								956.965	0.26637	0.226481	0.18545	0.18663	0.176558	0.176805	0.185107	0.184555	0.182955	0.195655
								957.385	0.264742	0.22215	0.183085	0.183428	0.172637	0.174563	0.182761	0.182761	0.181293	0.19134
								957.804	0.257922	0.220276	0.182554	0.183185	0.172623	0.175182	0.183051	0.183987	0.181198	0.191378
								958.223	0.255931	0.216213	0.179008	0.176783	0.171126	0.171663	0.180427	0.179526	0.177282	0.186909
								958.642	0.250005	0.212278	0.175571	0.176244	0.168645	0.170415	0.178322	0.176187	0.177591	0.187653
								959.062	0.246666	0.20656	0.171215	0.173354	0.167071	0.167804	0.176091	0.176515	0.175243	0.185322
								959.481	0.239904	0.201908	0.170217	0.171817	0.162737	0.165783	0.173629	0.173976	0.173243	0.183904
								959.9	0.236172	0.201983	0.169128	0.170732	0.163214	0.165514	0.172278	0.173959	0.174404	0.183101
								960.319	0.232464	0.198293	0.16676	0.169747	0.161311	0.160923	0.172093	0.173393	0.170077	0.181189
								960.738	0.229435	0.195513	0.165279	0.166579	0.15872	0.16264	0.169529	0.166909	0.170635	0.178708
								961.157	0.224067	0.190686	0.161262	0.163899	0.155734	0.158779	0.167682	0.167119	0.166014	0.177283
								961.576	0.224658	0.190446	0.159974	0.163131	0.158766	0.158162	0.16467	0.168235	0.166384	0.176126
								961.995	0.21654	0.184848	0.157094	0.161635	0.155164	0.157444	0.163233	0.166858	0.164188	0.174966
								962.414	0.216941	0.18491	0.155853	0.15959	0.153622	0.155579	0.164188	0.164795	0.164032	0.173698
								962.832	0.210652	0.179286	0.153604	0.156944	0.150147	0.152042	0.161983	0.162901	0.159815	0.171728
								963.251	0.209485	0.178694	0.151618	0.15677	0.150006	0.155708	0.159208	0.162885	0.162098	0.169767
								963.67	0.208183	0.17953	0.1506	0.155808	0.149284	0.15174	0.159857	0.15909	0.157695	0.169683
								964.088	0.206455	0.175692	0.149706	0.154286	0.145716	0.14835	0.157333	0.158964	0.161107	0.16781
								964.507	0.19916	0.172844	0.14643	0.152115	0.146605	0.148364	0.157937	0.156276	0.159226	0.166006
								964.925	0.198006	0.17267	0.14488	0.151783	0.144267	0.14848	0.153306	0.155363	0.156016	0.164699
								965.344	0.197177	0.168963	0.144467	0.147967	0.144091	0.147591	0.155559	0.15461	0.155677	0.166452
								965.762	0.19522	0.167133	0.141845	0.145696	0.142956	0.146509	0.154965	0.155223	0.155938	0.164533
								966.181	0.196081	0.171045	0.143598	0.149498	0.144754	0.147365	0.153046	0.155458	0.155876	0.165604
								966.599	0.192562	0.1654	0.142556	0.146675	0.140287	0.148028	0.153261	0.154097	0.152565	0.163509
								967.017	0.190779	0.165375	0.141033	0.144796	0.142634	0.144376	0.151703	0.153144	0.155306	0.163193
								967.435	0.190353	0.165374	0.141096	0.146749	0.142058	0.147491	0.153926	0.152603	0.154949	0.163469
								967.854	0.186809	0.16075	0.141172	0.143631	0.139012	0.143951	0.151651	0.151351	0.155191	0.16291
								968.272	0.188105	0.161929	0.139428	0.144285	0.139287	0.145309	0.150648	0.152756	0.153318	0.162431
								968.69	0.184905	0.1627	0.138073	0.14314	0.138901	0.142332	0.148953	0.15293	0.152264	0.161206
								969.108	0.186152	0.16156	0.138742	0.143661	0.140637	0.142834	0.150111	0.15386	0.151885	0.16029
								969.526	0.183902	0.160392	0.137105	0.142156	0.139417	0.141243	0.148748	0.151487	0.149722	0.16096
								969.944	0.182846	0.160128	0.139423	0.14223	0.139382	0.142799	0.149918	0.151158	0.153314	0.160209
								970.361	0.182023	0.158245	0.138752	0.142011	0.138485	0.142872	0.151665	0.151952	0.152895	0.160992
								970.779	0.180465	0.157417	0.136409	0.140651	0.139203	0.141059	0.149585	0.14983	0.152767	0.161884
								971.197	0.179065	0.1555	0.136264	0.141165	0.135958	0.139327	0.150354	0.148578	0.151784	0.159033
								971.615	0.178489	0.1559	0.133147	0.141786	0.13713	0.138253	0.148976	0.152897	0.150079	0.159168
								972.032	0.178493	0.156163	0.135211	0.140331	0.137699	0.141729	0.148741	0.151085	0.150694	0.158302
								972.45	0.179213	0.154107	0.134843	0.141017	0.136887	0.143474	0.148986	0.1507	0.150473	0.16123
								972.868	0.177839	0.154803	0.133287	0.14015	0.134622	0.139781	0.147158	0.148884	0.14761	0.160844
								973.285	0.173296	0.152169	0.132764	0.138132	0.133296	0.140079	0.145694	0.14803	0.149198	0.159874
								973.703	0.176159	0.154905	0.134147	0.138969	0.135203	0.140087	0.148779	0.148862	0.149545	0.16219
								974.12	0.174664	0.153602	0.133991	0.139789	0.137967	0.139541	0.150372	0.149523	0.149688	0.160561
								974.537	0.172559	0.152546	0.132222	0.13762	0.13463	0.141585	0.145986	0.149619	0.149598	0.158525
								974.955	0.175356	0.153356	0.132401	0.138988	0.136479	0.139511	0.148295	0.150511	0.148943	0.158897
								975.372	0.175682	0.151008	0.135846	0.140403	0.134481	0.140571	0.148446	0.151449	0.151785	0.16008
								975.789	0.174274	0.151599	0.133321	0.140532	0.134592	0.137885	0.148514	0.149556	0.153578	0.16031
								976.206	0.174015	0.153161	0.134076	0.139595	0.136267	0.141154	0.149664	0.150528	0.151792	0.16205
								976.623	0.177317	0.154053	0.133903	0.13832	0.135291	0.140844	0.147743	0.151003	0.149952	0.160321
								977.041	0.176314	0.152425	0.131348	0.141537	0.135026	0.140861	0.149063	0.15103	0.148767	0.16179
								977.458	0.174403	0.154608	0.132115	0.140252	0.134792	0.138355	0.148052	0.151783	0.150687	0.160806
								977.875	0.176732	0.154232	0.135297	0.141808	0.13899	0.14469	0.149621	0.152247	0.154168	0.161554
								978.291	0.175762	0.152207	0.133825	0.140165	0.135564	0.141543	0.149345	0.151359	0.153437	0.161684
								978.708	0.173929	0.155139	0.134558	0.138546	0.13701	0.142769	0.148058	0.151044	0.150895	0.161815
								979.125	0.176075	0.154167	0.133435	0.139483	0.138073	0.142903	0.150213	0.152008	0.15297	0.161989
								979.542	0.17654	0.153015	0.132678	0.141125	0.136634	0.142258	0.148888	0.152053	0.152652	0.16095
								979.959	0.176271	0.154296	0.135473	0.138839	0.135709	0.143277	0.148851	0.153374	0.153053	0.161564
								980.375	0.175667	0.155183	0.135919	0.142897	0.135855	0.141998	0.150774	0.154883	0.153835	0.162611
								980.792	0.178424	0.154945	0.136096	0.1423	0.137216	0.143183	0.153049	0.151541	0.155849	0.163173
								981.208	0.178068	0.154668	0.133492	0.142839	0.139234	0.145515	0.151624	0.152272	0.154798	0.163368
								981.625	0.176025	0.154936	0.134903	0.14217	0.13913	0.144046	0.151141	0.152995	0.152046	0.164424
								982.041	0.180478	0.157377	0.136235	0.143747	0.13998	0.144552	0.150823	0.154916	0.155265	0.164214
								982.458	0.178818	0.155295	0.136087	0.143696	0.138407	0.144715	0.152282	0.153669	0.155404	0.165702
								982.874	0.177786	0.15604	0.13675	0.141268	0.139661	0.143202	0.152999	0.155323	0.154107	0.163535
								983.29	0.1813	0.159295	0.136939	0.143295	0.142397	0.14483	0.155087	0.157125	0.157608	0.166966
								983.707	0.180399	0.154628	0.137374	0.143548	0.139432	0.144599	0.152	0.156533	0.154869	0.166013
								984.123	0.182107	0.15945	0.137888	0.145331	0.140734	0.145659	0.153977	0.156035	0.156648	0.166915
								984.539	0.184403	0.160426	0.14093	0.145633	0.141968	0.149077	0.156054	0.158527	0.159587	0.168551
								984.955	0.184655	0.161766	0.140505	0.1468	0.143609	0.14746	0.158245	0.159103	0.160159	0.167356
								985.371	0.186251	0.159941	0.140686	0.147985	0.145012	0.149027	0.157457	0.158233	0.161317	0.169236
								985.787	0.184477	0.160211	0.142604	0.14736	0.14298	0.150634	0.156009	0.161185	0.157601	0.169103
								986.203	0.184201	0.158835	0.137099	0.147989	0.141902	0.148587	0.155625	0.156799	0.159676	0.168729
								986.619	0.185602	0.163327	0.14123	0.145928	0.144576	0.147702	0.158429	0.159537	0.159537	0.170508
								987.035	0.188617	0.163769	0.142563	0.15139	0.146385	0.154317	0.159568	0.160775	0.163903	0.172819
								987.451	0.184687	0.1608	0.141266	0.149199	0.142592	0.148293	0.15943	0.161286	0.160247	0.169506
								987.867	0.187528	0.164187	0.144499	0.149465	0.145791	0.150891	0.15971	0.159421	0.163363	0.170935
								988.282	0.188978	0.164799	0.144423	0.14988	0.146078	0.151111	0.15999	0.161668	0.161556	0.17265
								988.698	0.19019	0.167623	0.144088	0.151963	0.147576	0.149938	0.161773	0.163505	0.16328	0.172528
								989.113	0.193274	0.166346	0.145398	0.15306	0.146743	0.151514	0.161372	0.166323	0.164441	0.173963
								989.529	0.192491	0.169998	0.148227	0.155191	0.150256	0.152893	0.16335	0.165423	0.163215	0.175385
								989.944	0.191549	0.168026	0.14495	0.15147	0.147482	0.150574	0.158818	0.162895	0.162358	0.173201
								990.36	0.194743	0.168093	0.148644	0.153761	0.151066	0.154553	0.163769	0.165014	0.166282	0.176788
								990.775	0.19629	0.170889	0.149514	0.155282	0.150396	0.156299	0.163425	0.165822	0.168514	0.176928
								991.19	0.197453	0.173051	0.152643	0.157049	0.150452	0.156592	0.163212	0.167549	0.169558	0.178346
								991.606	0.197825	0.174419	0.15074	0.156518	0.152082	0.15695	0.168232	0.169552	0.167573	0.178446
								992.021	0.202548	0.176217	0.151446	0.158678	0.152961	0.157668	0.166299	0.170087	0.172107	0.181198
								992.436	0.201209	0.172615	0.151485	0.154667	0.152927	0.16023	0.167281	0.168815	0.167853	0.179117
								992.851	0.201321	0.175599	0.152185	0.156734	0.154518	0.158096	0.168325	0.170057	0.168949	0.180586
								993.266	0.205472	0.178828	0.154236	0.160874	0.15525	0.160828	0.171315	0.171522	0.171891	0.183023
								993.681	0.206645	0.178551	0.154984	0.162669	0.157491	0.160765	0.167917	0.170726	0.174302	0.18547
								994.096	0.207305	0.179189	0.156871	0.161029	0.156201	0.160798	0.1693	0.171334	0.172812	0.182654
								994.511	0.208881	0.180632	0.154891	0.160624	0.155332	0.160253	0.170094	0.174388	0.17353	0.183928
								994.926	0.210099	0.181307	0.158157	0.161375	0.15867	0.163892	0.172355	0.17464	0.175339	0.184898
								995.341	0.211129	0.182275	0.158534	0.164868	0.15905	0.164235	0.173806	0.174228	0.175683	0.187459
								995.756	0.20965	0.182609	0.156456	0.163245	0.158275	0.164761	0.173067	0.174164	0.176893	0.183239
								996.17	0.211688	0.184793	0.160071	0.167107	0.160921	0.166045	0.174073	0.174545	0.177332	0.1851
								996.585	0.215196	0.184998	0.161492	0.164542	0.160711	0.164968	0.172772	0.176248	0.175042	0.189231
								996.999	0.219018	0.18859	0.161492	0.165132	0.162515	0.166845	0.173411	0.177765	0.17698	0.188852
								997.414	0.216871	0.189714	0.163488	0.168566	0.164799	0.166087	0.17672	0.178508	0.179677	0.19
								997.828	0.220169	0.186077	0.162761	0.169889	0.16412	0.166051	0.177923	0.179616	0.180355	0.191417
								998.243	0.221119	0.192113	0.163892	0.168107	0.16394	0.167226	0.176181	0.17961	0.183349	0.190898
								998.657	0.222441	0.191051	0.165943	0.17014	0.164696	0.165847	0.177574	0.179756	0.1793	0.190811
								999.072	0.224849	0.193348	0.165582	0.173271	0.167366	0.16927	0.179634	0.182887	0.182068	0.193034
								999.486	0.225357	0.19142	0.166445	0.172919	0.16787	0.172291	0.179947	0.181735	0.181638	0.189778
								999.9	0.228521	0.194894	0.169439	0.173548	0.163999	0.171493	0.180849	0.181381	0.18566	0.195233
								1000.31	0.230737	0.196544	0.171209	0.177276	0.166816	0.172228	0.183246	0.185769	0.18509	0.193948

## Sheet: Figure 4
	Longitudinal (% Dialysis Completion)
	Delta Oxy (uM)				Delta Deoxy (uM)				Delta HbT (uM)				Delta StO2 (%)				Delta Rwater
% Dialysis	Adverse	Adverse SE	Non Adverse	Non Adverse SE	Adverse	Adverse SE	Non Adverse	Non Adverse SE	Adverse	Adverse SE	Non Adverse	Non Adverse SE	Adverse	Adverse SE	Non Adverse	Non Adverse SE	Adverse	Adverse SE	Non Adverse	Non Adverse SE
0	0	0	0	0	0	0	0	0	0	0	0	0	0	0	0	0	0	0	0	0
0.440529	0.113716	0.796525	1.79671	0.962538	0.353022	0.548923	0.122437	0.195772	0.466738	1.24269	1.91915	1.09203	-0.0020044	0.00333236	0.005737	0.00278539	-0.00582356	0.00293475	0.00544252	0.0056443
0.881057	-0.49565	1.54135	2.00582	0.905176	0.697541	0.59851	0.05244	0.238336	0.201891	1.88798	2.05826	1.09754	0.00670818	0.00585039	0.0120689	0.00864179	-8.86392e-05	0.00296269	0.00268968	0.00732636
1.32159	-1.34557	2.55461	-0.533726	0.675784	0.730841	0.682342	-0.372033	0.185597	-0.614729	2.85065	-0.905759	0.804673	0.0061728	0.00465635	-0.00459818	0.00655687	0.00150406	0.00269219	-0.0077589	0.00405661
1.76211	-0.460801	2.16605	0.140879	0.594095	0.67069	0.815614	-0.419447	0.238522	0.20989	2.60261	-0.278568	0.645803	0.00995994	0.00592771	-0.00307314	0.012223	0.00311794	0.00277129	-0.00827926	0.00752007
2.20264	1.12569	1.34634	-0.0881606	0.960373	0.403677	0.842913	-0.550328	0.239325	1.52937	1.94071	-0.638488	0.915053	0.0105029	0.00816933	-0.000382369	0.0142753	0.00397326	0.00353735	-0.00905255	0.00685981
2.64317	-0.720016	1.18453	1.34451	1.22941	-0.0499342	0.53279	-0.0952699	0.411223	-0.76995	1.56887	1.24924	1.22099	0.00196935	0.00556527	2.22587e-05	0.0204361	-0.00150778	0.00460346	0.00215535	0.00759088
3.0837	0.689415	1.77323	2.32562	1.73708	0.178709	0.837777	0.211515	0.422072	0.868124	2.28552	2.53713	1.95431	0.0199752	0.00805194	0.0021637	0.019741	0.00139414	0.0044673	0.00194938	0.00978694
3.52423	0.923696	1.82389	4.07263	2.38444	1.43858	0.985936	0.317883	0.467447	2.36228	2.49009	4.39051	2.78411	0.0145789	0.00943353	0.0120025	0.0122091	0.00232141	0.00464209	0.00634627	0.0132738
3.96476	1.71025	1.48701	2.49313	2.31881	1.58053	0.99119	0.327576	0.547913	3.29079	2.21644	2.82071	2.83318	0.017137	0.0125086	0.00817776	0.0101227	0.00454555	0.0044455	0.00139168	0.0107356
4.40529	1.49052	1.16272	3.35869	2.10989	1.23769	0.929953	0.64343	0.567342	2.72821	1.93607	4.00212	2.55079	0.0114103	0.0111153	0.00833951	0.0155115	0.00273554	0.00443201	0.00585553	0.00769207
4.84581	-0.103275	2.08435	4.69207	2.54699	0.634301	0.904574	0.934253	0.552036	0.531026	2.56894	5.62633	2.84812	0.0149618	0.00852439	0.00652014	0.0213879	-0.00146074	0.00317349	0.00939575	0.00983974
5.28634	1.14008	1.57523	3.7262	2.35872	0.1071	0.785777	0.989949	0.571077	1.24718	1.97727	4.71615	2.36835	0.0246746	0.011436	-0.00667526	0.0275718	9.39888e-05	0.00256833	0.00513737	0.0114144
5.72687	1.78096	0.990514	1.56139	1.59129	-0.26527	0.826127	0.938303	0.74829	1.51569	1.57884	2.49969	1.48549	0.0261849	0.00862712	-0.0171436	0.0338947	0.00026802	0.00291395	-0.00424132	0.00909755
6.1674	3.16207	1.72203	2.65854	1.26324	-0.0239566	1.15681	1.01246	0.430707	3.13811	2.43599	3.67099	1.2434	0.0382131	0.0131387	-0.000149707	0.0214979	0.00614969	0.00422945	-0.00411184	0.0088897
6.60793	1.51283	2.36814	3.72313	1.58816	0.442705	1.15882	1.21177	0.42964	1.95554	2.95247	4.93489	1.72088	0.0244163	0.0131286	-0.00204764	0.0219043	0.00105086	0.00443954	0.0022905	0.00937427
7.04846	0.649472	2.8085	4.73322	1.94084	1.02268	1.11485	1.32231	0.614583	1.67215	3.29421	6.05553	2.07822	0.0157991	0.0139142	0.00419889	0.0267078	0.000348986	0.00468586	0.00776318	0.010956
7.48899	1.31343	2.07765	4.50779	1.70984	0.767885	0.962944	0.762655	0.452674	2.08131	2.47669	5.27045	2.04415	0.0172605	0.0133221	0.0227687	0.0174193	0.000110306	0.00409523	0.00443662	0.0102868
7.92952	1.17615	2.101	3.56412	1.65601	0.316189	0.646767	0.424328	0.423925	1.49234	2.29656	3.98845	2.02268	0.0237429	0.0121303	0.0212725	0.0141982	0.00204866	0.00407795	-0.000149975	0.009993
8.37004	2.86698	2.55934	4.59396	2.27956	0.507872	0.727823	0.930162	0.623802	3.37486	2.77001	5.52412	2.6284	0.038256	0.0154668	0.0123978	0.024142	0.00795141	0.00551929	0.00461331	0.0131965
8.81057	2.8146	2.55586	4.85435	1.8972	0.70144	1.12301	1.04293	0.68169	3.51604	3.08835	5.89727	2.13562	0.0316963	0.0164755	0.0162084	0.0296227	0.00579659	0.00659132	0.00433479	0.0129338
9.2511	3.63982	1.99898	4.92769	1.5307	0.848509	1.39881	1.00967	0.646385	4.48833	2.93383	5.93736	1.738	0.034358	0.0198003	0.0270667	0.0317184	0.00472527	0.00613769	0.00313504	0.0126313
9.69163	4.32878	1.52457	5.27294	2.00844	1.20815	1.25967	0.597498	0.411276	5.53693	2.44833	5.87044	2.29983	0.0307864	0.0116387	0.038114	0.0209474	0.0056235	0.0044009	0.00153539	0.0143747
10.1322	3.24174	1.51348	6.35176	1.93186	0.463911	1.16032	0.52056	0.334374	3.70566	2.27211	6.87232	2.17182	0.0262069	0.0103672	0.0478522	0.0217373	-0.00170816	0.00431829	0.00567253	0.0133536
10.5727	3.49546	1.50412	5.69789	1.67179	0.604015	1.23201	0.622823	0.367037	4.09947	2.37242	6.32072	1.86219	0.041081	0.0164224	0.0460222	0.0170538	0.00207195	0.00592461	0.00445163	0.0131414
11.0132	3.76623	2.29328	6.31614	2.28505	1.91778	1.67395	1.13897	0.46449	5.68401	3.44806	7.45511	2.42379	0.0370489	0.0175193	0.0259396	0.0224467	0.0018961	0.00540273	0.00706652	0.0162294
11.4537	3.44979	3.20876	6.64287	2.91884	1.96775	1.74953	1.40996	0.619517	5.41753	4.20764	8.05283	3.11989	0.0445288	0.0188441	0.0137768	0.028644	0.00523967	0.00596559	0.00874514	0.0173653
11.8943	4.15425	2.65597	7.69967	2.9373	1.14964	1.32166	1.54426	0.562673	5.30389	3.15098	9.24393	3.24661	0.0560123	0.0219891	0.034147	0.0306583	0.00987134	0.0056319	0.013438	0.0164596
12.3348	3.80072	3.25355	7.21457	2.40561	-0.36757	1.63788	1.38712	0.436041	3.43315	4.21571	8.60169	2.57732	0.0593059	0.023921	0.0432313	0.0329884	0.0151294	0.00730323	0.0115444	0.0148595
12.7753	3.69605	2.86072	5.09739	1.86797	0.231853	1.17203	0.925824	0.485657	3.9279	3.26895	6.02322	1.96862	0.0551782	0.0213419	0.0386287	0.0320176	0.0102088	0.00573551	0.00191535	0.0129477
13.2159	3.07003	3.09997	5.60981	1.90889	0.909613	1.4601	1.12078	0.655795	3.97964	3.73378	6.73058	1.93445	0.0495334	0.0205946	0.0289212	0.036879	0.00705229	0.00530966	0.00250462	0.0128819
13.6564	3.33128	2.94013	5.89874	2.82188	0.936513	1.63199	1.31244	0.773596	4.2678	3.72036	7.21118	3.01721	0.0516592	0.0203523	0.0208774	0.0398628	0.00476984	0.00555647	0.00206786	0.016947
14.0969	5.55351	3.4639	5.51834	2.41261	1.55279	1.70156	1.30677	0.722662	7.1063	4.20914	6.82511	2.5104	0.0594059	0.0221874	0.0160512	0.0387974	0.012827	0.00724937	0.000173717	0.0150343
14.5374	4.72496	3.20544	7.86547	2.64896	1.55938	1.67888	1.63611	0.647023	6.28434	4.0816	9.50158	3.04205	0.0536052	0.0225171	0.0346048	0.033784	0.00849745	0.00747331	0.0128652	0.0123793
14.978	4.85179	3.1882	7.14153	2.36039	2.03066	1.44152	1.21674	0.583903	6.88246	3.73471	8.35827	2.78613	0.0477058	0.0210805	0.039985	0.0285451	0.0105967	0.00518442	0.00652533	0.0137232
15.4185	5.27219	3.62783	4.85211	2.41248	1.57551	1.14538	0.763019	0.639954	6.8477	3.85415	5.61513	2.90273	0.0484323	0.0218444	0.0355257	0.0293866	0.0120173	0.00765454	-0.00611911	0.0132353
15.859	4.17656	3.19082	6.59847	1.95325	0.515363	1.2273	1.13206	0.547073	4.69192	3.58462	7.73054	2.15016	0.051856	0.0215522	0.0368288	0.0306021	0.00887619	0.00825725	0.00324275	0.0131513
16.2996	3.86334	3.23392	8.37419	2.74794	0.0942067	1.20421	1.4445	0.532977	3.95754	3.3546	9.8187	2.9007	0.0597997	0.0254335	0.0337968	0.0319445	0.00866649	0.00640053	0.00438738	0.0185517
16.7401	4.45669	4.04264	7.49092	2.61286	0.0803553	1.25696	1.35745	0.715176	4.53705	4.22367	8.84836	2.78342	0.0637776	0.0247241	0.0279291	0.035691	0.00950678	0.00728525	0.0019036	0.0183616
17.1806	4.92095	3.40094	8.53939	2.41795	0.357467	1.32515	1.65397	0.767318	5.27842	3.7159	10.1934	2.5627	0.0611994	0.0246692	0.0356776	0.0385399	0.00873523	0.00644037	0.0088985	0.0161388
17.6211	5.5807	4.3887	7.943	1.96529	0.507646	1.25781	1.57708	0.678164	6.08834	4.55246	9.52008	2.06347	0.0603803	0.0249731	0.0397971	0.0362436	0.0138281	0.00944943	0.00670759	0.0151282
18.0617	5.89671	5.10162	7.10697	1.9214	0.544673	1.02524	1.11046	0.658964	6.44138	5.24491	8.21742	2.10583	0.0623983	0.0260858	0.0365067	0.0324461	0.0165945	0.0119003	-0.00088973	0.0166056
18.5022	5.62225	4.59348	6.63661	1.93306	0.16723	1.36466	0.989774	0.66516	5.78948	4.70914	7.62638	2.22248	0.0718317	0.0276634	0.0360104	0.0301323	0.0157807	0.00871973	-0.00201797	0.0161567
18.9427	5.83998	3.88671	7.27068	2.12715	0.151322	1.42524	1.08219	0.714214	5.9913	4.15754	8.35286	2.61332	0.0773503	0.027423	0.0467211	0.0284915	0.0163369	0.00788052	0.00179083	0.0156715
19.3833	5.62356	4.46071	6.61852	2.25567	0.401795	1.2783	1.47913	0.764979	6.02536	4.55071	8.09765	2.68669	0.0714778	0.0256655	0.0317055	0.033658	0.0170625	0.00877301	-0.000445912	0.0142134
19.8238	3.75999	3.54286	6.38948	2.22824	0.80414	0.940759	1.69463	0.894283	4.56413	3.61909	8.08411	2.45151	0.0559609	0.0230207	0.0185925	0.0408941	0.0110235	0.00734399	-0.0031433	0.0159417
20.2643	4.33587	3.45759	9.14049	3.03185	0.732227	1.18327	2.05584	0.919486	5.06809	3.72652	11.1963	3.24896	0.0590829	0.0231214	0.0276512	0.0426763	0.0118335	0.00798687	0.00784365	0.0207051
20.7048	5.0203	4.02951	8.45177	2.94142	0.649126	1.24864	1.89423	0.92879	5.66942	4.16691	10.346	3.13886	0.0665145	0.0259213	0.0224882	0.0417298	0.0173727	0.00801368	0.00429541	0.0210658
21.1454	5.77792	4.32052	8.77977	2.80463	1.07907	1.28017	1.7209	0.914166	6.857	4.37268	10.5007	2.88107	0.0693162	0.0269507	0.0242148	0.0401727	0.0200513	0.00864769	0.00677513	0.0214579
21.5859	5.91752	3.7873	7.37823	1.60543	0.924479	1.3942	1.50358	0.874449	6.842	4.0544	8.88181	1.70414	0.0705075	0.0258668	0.0336898	0.0382548	0.016199	0.00850428	0.00148555	0.0165631
22.0264	5.14717	4.0161	5.85498	1.42188	1.40118	1.43012	1.08796	0.889899	6.54835	4.44626	6.94294	1.83857	0.0627955	0.0246905	0.0291206	0.0348669	0.012537	0.00898188	-0.00664206	0.0148391
22.467	6.14453	4.72974	6.69369	1.38266	1.63703	1.53275	1.2837	0.852149	7.78157	5.13028	7.97738	1.70907	0.0669687	0.0266139	0.0306916	0.0338576	0.0171963	0.0110558	-0.00357134	0.0158475
22.9075	5.25981	4.5556	7.43549	1.68572	1.21337	1.47272	1.58905	0.735529	6.47318	4.74622	9.02454	1.81156	0.0696422	0.0274577	0.027787	0.0319234	0.014219	0.0076294	0.0013969	0.0172937
23.348	5.33592	3.7211	7.08048	2.02525	0.943438	1.10279	1.37399	0.735842	6.27936	3.83269	8.45447	2.23888	0.0637317	0.024137	0.0196409	0.0295357	0.0160206	0.00758177	-0.00328939	0.0187206
23.7885	7.30018	3.17018	7.11583	2.11516	1.15358	0.975913	1.3514	0.814342	8.45376	3.24203	8.46722	2.48906	0.0692692	0.0244262	0.0247096	0.0312897	0.0181465	0.00851932	-0.00607952	0.0190265
24.2291	7.78135	4.1261	6.31348	1.98168	2.29578	1.25502	1.15713	0.748588	10.0771	4.47357	7.47061	2.33025	0.0650798	0.0229513	0.0217283	0.0289058	0.0216082	0.0094092	-0.00945132	0.0171776
24.6696	9.32786	4.95865	6.41831	1.54065	2.30232	1.06164	1.06172	0.655353	11.6302	5.19787	7.48003	1.85332	0.066289	0.0206351	0.0284928	0.02398	0.0276987	0.0120612	-0.00999516	0.0167949
25.1101	6.11211	3.97465	7.31473	2.60542	1.3604	1.0491	1.4219	0.774618	7.47251	4.21134	8.73663	2.91676	0.0606238	0.0220395	0.0180014	0.0286003	0.0208431	0.0107157	-0.00901786	0.0195192
25.5507	6.73377	3.88594	6.82744	2.34508	1.15155	1.09435	1.5179	0.908948	7.88532	4.00663	8.34535	2.70513	0.067551	0.0234164	0.0211223	0.0328808	0.0215994	0.00930114	-0.00825015	0.0184059
25.9912	5.81174	3.94694	8.1106	2.05122	0.996804	0.862119	1.65484	0.823916	6.80855	3.85351	9.76544	2.33624	0.0647921	0.0230452	0.0278936	0.0320543	0.0160173	0.00908364	-0.000456425	0.0185491
26.4317	6.87659	4.3417	9.66076	2.61969	1.30537	1.05192	1.89184	0.851611	8.18195	4.29391	11.5526	2.93622	0.0692825	0.0226095	0.030341	0.0341025	0.0214241	0.00845614	0.00507628	0.0184274
26.8722	7.69192	4.64033	6.89441	2.09665	1.82249	1.26021	1.36136	0.883459	9.5144	4.66813	8.25578	2.3997	0.0698615	0.024883	0.0178127	0.0319154	0.0236364	0.00905048	-0.00940472	0.0185284
27.3128	9.17446	3.05821	9.07924	3.6671	2.01152	1.41121	1.61533	0.851279	11.186	3.46604	10.6946	3.95042	0.0699609	0.0241206	0.018615	0.0325082	0.0206631	0.00893514	0.00104	0.0214886
27.7533	9.85369	3.25083	7.8449	2.75401	1.34863	1.13973	1.45057	0.851569	11.2023	3.50251	9.29547	2.94684	0.077544	0.0243037	0.0241334	0.0339002	0.0243161	0.0104819	-0.000347399	0.0175618
28.1938	10.5396	4.04338	6.95018	2.01331	0.95421	1.04509	1.27969	0.946367	11.4938	4.15905	8.22987	2.31811	0.0849053	0.0257207	0.0292896	0.0357877	0.0290478	0.0103629	-0.00803458	0.0166763
28.6344	10.1579	5.14269	8.81743	2.70911	1.17263	0.97573	1.52053	0.896195	11.3305	5.16638	10.338	2.97019	0.0784737	0.0263238	0.0325396	0.035633	0.0305717	0.0114375	-0.00251766	0.0192685
29.0749	8.73776	4.58451	9.12786	2.01233	1.2135	1.18425	1.79912	0.880051	9.95127	4.57918	10.927	2.36117	0.0763602	0.0305404	0.0388614	0.0355111	0.0219543	0.0112901	0.000878059	0.0163432
29.5154	11.0644	2.83992	8.95178	2.0935	1.36947	1.40465	1.75349	0.857652	12.4339	3.18538	10.7053	2.53524	0.0848731	0.025876	0.03346	0.0334922	0.0247289	0.0105239	-0.000816619	0.0193507
29.9559	9.81273	3.37783	8.61822	2.20365	1.43864	1.1958	1.43802	0.82624	11.2514	3.69479	10.0562	2.69717	0.0836482	0.0242228	0.0378246	0.0324675	0.0257079	0.0118656	-0.00305669	0.0169049
30.3965	9.61974	3.85374	8.70734	2.2415	1.21367	1.1454	1.44691	0.735734	10.8334	4.01818	10.1543	2.71617	0.0892468	0.0263656	0.037195	0.0295749	0.0254478	0.0103355	-0.00411801	0.0174128
30.837	10.4226	3.44153	10.3364	2.73073	1.45044	1.178	1.33962	0.59655	11.873	3.52305	11.676	3.16275	0.0898072	0.0267014	0.0511564	0.0244391	0.0279655	0.00980093	0.00016534	0.0213557
31.2775	8.95779	2.90565	13.0452	3.75759	0.980441	1.26736	1.68856	0.56244	9.93823	3.23647	14.7338	4.17536	0.0844106	0.0252752	0.0578603	0.025608	0.0226453	0.0108651	0.0103585	0.0241334
31.7181	9.95384	2.85285	10.8514	3.12724	0.981514	1.32126	1.49343	0.578031	10.9354	3.10806	12.3448	3.41635	0.0879095	0.026958	0.0481099	0.0308927	0.0232112	0.00931327	0.00487707	0.0215066
32.1586	7.21726	3.7501	9.33524	2.3575	1.6495	1.22149	1.23691	0.586855	8.86676	4.00431	10.5722	2.64763	0.0699841	0.025002	0.0474033	0.0290453	0.0189925	0.0123104	-0.00399983	0.0187107
32.5991	8.61745	4.1765	8.71347	1.57381	1.73922	1.2576	0.813392	0.57129	10.3567	4.48186	9.52687	1.92462	0.0778113	0.0248044	0.0582639	0.0272089	0.0229284	0.0131046	-0.00698168	0.0180017
33.0396	7.34483	2.59801	9.15103	1.81984	1.28221	1.41112	0.812415	0.517699	8.62705	2.83467	9.96345	2.15207	0.0723158	0.0271785	0.0578509	0.0259364	0.00860082	0.013607	-0.00444469	0.0193169
33.4802	9.70083	2.71021	10.6806	2.18186	1.67132	1.41052	1.21012	0.701514	11.3721	3.31199	11.8907	2.65645	0.0883212	0.0276825	0.0634286	0.0317711	0.016078	0.010904	0.00242838	0.0207107
33.9207	7.74023	3.40441	11.7268	2.86484	1.54086	1.09321	1.57315	0.780361	9.28109	3.79431	13.2999	3.07404	0.0761876	0.0260162	0.0586921	0.038133	0.0187437	0.0133744	0.00769777	0.0215928
34.3612	12.4607	3.71447	11.5716	2.32016	1.1814	1.18222	1.76088	0.816114	13.6421	3.92441	13.3325	2.60889	0.095919	0.0283593	0.0578521	0.0378479	0.031295	0.0124362	0.00858377	0.0206576
34.8018	9.82318	3.27938	12.4232	2.90037	0.326341	1.28608	1.66489	0.873974	10.1495	3.30961	14.088	3.29644	0.0937217	0.0322164	0.0595753	0.0371974	0.0163492	0.0124459	0.0114596	0.0235833
35.2423	10.4323	2.72251	10.8542	2.3889	0.436008	1.3033	1.46699	0.832974	10.8684	2.81627	12.3212	2.69448	0.10041	0.0297008	0.0549399	0.0365733	0.0190617	0.00970082	0.00440442	0.0226836
35.6828	10.6136	2.83096	10.9665	1.99473	1.24461	1.43022	1.63275	0.853804	11.8582	3.22541	12.5992	2.29946	0.0959984	0.0257856	0.0578161	0.0376417	0.0225862	0.011267	0.00493976	0.0208383
36.1233	10.6028	2.86083	11.6799	2.38132	1.8635	1.26479	1.82634	0.922021	12.4663	3.01543	13.5062	2.85352	0.0877047	0.0243915	0.0598206	0.0394946	0.0244336	0.0108981	0.00684094	0.0189285
36.5639	10.4154	3.19179	13.3813	3.15053	1.52955	1.19205	2.36739	0.813715	11.9449	3.27073	15.7487	3.47497	0.0861807	0.0253126	0.0587865	0.0385807	0.0253235	0.0112344	0.0131365	0.0244495
37.0044	10.6396	2.9119	12.9635	3.52175	1.39453	1.18682	2.05053	0.833584	12.0341	3.09731	15.014	3.88261	0.0907646	0.0235982	0.0543723	0.0390928	0.0258925	0.0131286	0.00993657	0.0232286
37.4449	10.8946	3.24501	10.3774	2.5666	1.02283	0.964922	1.40488	0.975489	11.9174	3.17792	11.7822	3.13322	0.0929368	0.0228908	0.0542341	0.0403198	0.0263703	0.0126276	-0.0013692	0.01805
37.8855	14.0704	4.72729	11.141	2.14576	-0.140083	0.915628	1.35106	0.864485	13.9303	4.66385	12.4921	2.80601	0.116781	0.028369	0.0665866	0.03715	0.0346425	0.010834	-0.00134011	0.0197625
38.326	13.7056	3.40437	10.1837	2.29411	0.156464	1.05569	1.05693	0.892338	13.8621	3.3153	11.2406	3.07327	0.113331	0.0253272	0.0683318	0.0358679	0.0288501	0.0113052	-0.00627401	0.0175212
38.7665	9.3869	2.91713	9.49585	2.7773	1.3449	1.04088	1.07965	1.05449	10.7318	3.28616	10.5755	3.66163	0.0728593	0.024042	0.0583526	0.0373575	0.0124843	0.0206586	-0.00820607	0.0137937
39.207	9.30418	2.53471	10.998	2.46551	0.966125	1.11355	1.45489	0.954707	10.2703	2.74234	12.4529	2.95287	0.0936793	0.021636	0.0560387	0.0411697	0.0137619	0.0136999	-0.00119853	0.0210985
39.6476	11.182	2.78158	11.3382	2.889	0.62104	1.18431	1.51852	0.982943	11.8031	2.73243	12.8567	3.20777	0.108302	0.0260738	0.0547876	0.043485	0.0246949	0.00968659	0.00105335	0.0220936
40.0881	11.2908	2.93732	13.461	3.57738	1.31779	1.40064	1.89063	1.04082	12.6085	3.15364	15.3516	4.14228	0.104988	0.0259362	0.0613674	0.0418225	0.0271868	0.0112369	0.00733537	0.021065
40.5286	10.5245	3.49462	12.3976	2.92519	1.2335	1.18921	1.71836	1.0974	11.758	3.6767	14.1159	3.66983	0.0979491	0.0256057	0.0653837	0.0416283	0.0284812	0.0137395	0.00397674	0.0163128
40.9692	11.8169	4.15406	10.7174	2.53703	0.854423	1.04768	1.2342	1.10261	12.6714	4.02362	11.9516	3.34018	0.0998795	0.0284194	0.0629959	0.0407671	0.0283987	0.0125769	-0.00245223	0.0170135
41.4097	9.05901	2.86789	10.2142	2.52231	0.626418	1.35086	1.08046	1.20416	9.68543	3.13123	11.2946	3.41759	0.0999086	0.0271673	0.0596363	0.041175	0.0167317	0.011341	-0.0065001	0.0183317
41.8502	10.4256	2.74195	10.1378	2.45109	1.22316	1.72363	1.33885	1.17416	11.6488	3.62639	11.4766	3.32002	0.0972194	0.0256791	0.0623803	0.0422407	0.0169043	0.0134614	-0.00610159	0.0178086
42.2907	11.4036	3.34573	11.3827	2.11037	1.72855	1.47296	1.6432	1.02621	13.1322	3.97087	13.0259	2.77353	0.0937834	0.0277189	0.0663528	0.0427308	0.0264218	0.01206	-0.00057137	0.0199492
42.7313	10.4158	2.49559	12.2852	2.48214	1.64296	1.2561	1.86622	1.01199	12.0587	2.94758	14.1514	2.98567	0.091541	0.0252041	0.065933	0.0446615	0.0147759	0.0159764	0.00329713	0.0210387
43.1718	10.4732	2.96654	10.8065	2.74453	1.58217	1.20812	1.70782	1.03082	12.0554	3.49397	12.5143	3.21935	0.0888787	0.0237033	0.0578367	0.0462963	0.0198975	0.0151896	-0.00349757	0.0188457
43.6123	8.36366	3.28672	8.15033	3.03454	1.67135	1.23423	1.1906	1.22021	10.035	3.63276	9.34093	3.8197	0.0875299	0.0258883	0.0541954	0.0466614	0.0205685	0.0109687	-0.0124646	0.0171994
44.0529	8.39703	3.09412	8.08824	2.38693	1.70586	1.2211	0.826328	1.04461	10.1029	3.44159	8.91457	3.20473	0.0779268	0.0261694	0.0628424	0.04093	0.0167538	0.0127507	-0.0146886	0.0172977
44.4934	8.21932	3.08415	11.1656	2.69486	1.83045	1.30359	0.85941	0.7316	10.0498	3.60502	12.025	3.27872	0.0782124	0.0261777	0.0739638	0.0345952	0.00999713	0.01449	-0.0068368	0.0188462
44.9339	9.49779	3.56083	10.3329	2.74843	2.08601	1.21898	1.22571	1.03702	11.5838	4.10932	11.5586	3.47618	0.0811741	0.0230572	0.0646853	0.0414362	0.0111858	0.0172669	-0.0103117	0.0187996
45.3744	10.58	3.38322	9.91818	3.09842	2.08362	0.926098	1.47934	1.28801	12.6636	3.71524	11.3975	3.91429	0.0879864	0.0243158	0.0636293	0.0466351	0.018284	0.0154778	-0.0115623	0.0181271
45.815	12.0285	3.14569	9.05314	3.40793	0.94732	1.00385	1.20047	1.38289	12.9758	3.28401	10.2536	4.28769	0.104076	0.0266494	0.0620678	0.0483475	0.0209757	0.00998923	-0.0150201	0.0167201
46.2555	14.0246	4.0899	10.3211	2.57076	1.47967	1.26345	1.26389	1.15878	15.5043	4.00411	11.585	3.18884	0.103713	0.026641	0.0641302	0.0457117	0.0264126	0.00946754	-0.0105851	0.0194026
46.696	11.3676	4.05419	10.6546	2.31976	2.28278	1.12373	1.30863	1.06512	13.6504	4.15659	11.9632	2.90248	0.092372	0.0251822	0.0718772	0.0452522	0.0227209	0.0129694	-0.00941084	0.0223947
47.1366	9.76063	3.71998	9.85738	2.53261	2.12169	1.18589	1.34974	1.17706	11.8823	4.0713	11.2071	3.0588	0.0883929	0.0244473	0.0654488	0.0495829	0.0165965	0.0166613	-0.0121418	0.022953
47.5771	9.73242	3.45257	11.2749	3.09353	2.11674	1.37515	1.64618	1.20333	11.8492	4.03162	12.9211	3.69959	0.086288	0.0236667	0.0695169	0.0500876	0.0122514	0.0179676	-0.00812503	0.0228724
48.0176	10.5421	3.59235	13.1148	3.62887	2.03146	1.20707	1.7366	1.21936	12.5736	4.06131	14.8514	4.41276	0.0907923	0.0228866	0.0736544	0.0462496	0.0168672	0.0177617	-0.00210493	0.0239328
48.4581	10.1734	3.6707	14.8015	3.92415	1.70664	1.2754	1.63353	1.14466	11.88	4.22863	16.4351	4.4868	0.0875827	0.0221473	0.0763148	0.0460504	0.0141661	0.0176918	0.0024553	0.0257401
48.8987	8.69062	4.20483	14.7351	3.27427	2.03641	1.24989	1.70053	1.1232	10.727	4.66723	16.4357	3.73764	0.0866504	0.0236938	0.0820945	0.047694	0.0153076	0.0145694	0.000236822	0.0241833
49.3392	9.93883	2.6453	13.432	3.11885	2.23104	1.34983	1.82397	1.16514	12.1699	3.10495	15.256	3.68147	0.0844021	0.0255552	0.0776478	0.048838	0.0118829	0.0119098	-0.00387886	0.0222126
49.7797	10.6674	3.02945	11.8988	3.29963	2.87783	1.34924	1.8257	1.26442	13.5452	3.54508	13.7245	3.95301	0.0807948	0.0241915	0.0666861	0.0507588	0.0106174	0.0159959	-0.00776212	0.0207327
50.2203	9.58115	3.30443	12.0464	3.38453	2.48722	1.23659	1.95623	1.30959	12.0684	3.68247	14.0026	3.9875	0.0760393	0.0249227	0.0635694	0.0525271	0.00690246	0.0173847	-0.00405833	0.0212582
50.6608	10.1689	2.19303	12.368	3.22612	2.08882	1.00398	1.96073	1.23062	12.2577	2.21404	14.3287	3.75939	0.0819448	0.0256813	0.0681355	0.0516665	0.00655885	0.0141947	-0.00348267	0.0214247
51.1013	9.17187	3.31508	10.7771	3.49887	2.39171	0.871017	1.49499	1.33275	11.5636	3.42874	12.272	4.28838	0.0788919	0.0234549	0.0662459	0.0505009	0.00919247	0.0158909	-0.0129047	0.0206359
51.5419	11.8551	2.50503	11.3925	3.05808	2.16105	1.2139	1.76338	1.35158	14.0162	2.94872	13.1559	3.89557	0.0881487	0.02203	0.0619279	0.0479924	0.0101143	0.0172786	-0.0104885	0.0217783
51.9824	11.6839	2.56572	12.3422	3.16661	2.42444	1.33728	1.85724	1.29817	14.1083	3.01923	14.1994	3.82237	0.0862336	0.0250772	0.0696916	0.0510249	0.0125995	0.0146544	-0.00565333	0.0216444
52.4229	11.4081	3.18966	11.0298	3.45456	2.61861	1.31725	1.33992	1.34013	14.0267	3.57502	12.3698	4.10949	0.0863695	0.0276463	0.0659458	0.0518282	0.0150606	0.0157668	-0.0120807	0.0203489
52.8634	10.5776	3.84933	11.5756	3.18398	1.62136	0.990822	1.38012	1.25453	12.199	4.14396	12.9557	3.65578	0.0897928	0.0277099	0.0702591	0.0528639	0.0133692	0.0163755	-0.0116335	0.0209658
53.304	10.1335	3.16835	14.046	3.20806	0.698869	0.794637	1.65774	1.14914	10.8324	3.38999	15.7037	3.64972	0.0963283	0.0254814	0.0812804	0.0511757	0.0108387	0.0124508	-0.00190823	0.0225237
53.7445	10.4282	3.09971	13.9752	3.18994	1.56176	1.17247	1.48598	1.14038	11.99	3.31309	15.4611	3.78885	0.0868204	0.025987	0.0861337	0.0489091	0.0103706	0.0123397	-0.00250209	0.0219503
54.185	11.9412	4.19235	13.3642	3.29369	2.04577	1.29422	1.42641	1.12069	13.9869	4.41781	14.7906	3.76397	0.0912414	0.0274302	0.0840869	0.0504449	0.015311	0.0147301	-0.00376743	0.023896
54.6256	12.3348	4.50696	14.967	3.07569	1.70389	1.43832	1.8604	1.07698	14.0387	4.65136	16.8274	3.51793	0.10499	0.0300604	0.0808421	0.0483476	0.0192869	0.0116073	0.00235993	0.0236443
55.0661	10.915	4.38755	17.1439	3.18389	1.75734	1.44734	2.09333	1.14055	12.6723	4.72997	19.2372	3.94283	0.0928258	0.0273737	0.0887786	0.0460578	0.0157954	0.0113104	0.00589371	0.0257196
55.5066	11.8212	4.3339	14.6282	3.5674	1.64609	1.49684	1.78489	1.24803	13.4673	4.82121	16.4131	4.29752	0.100239	0.0258857	0.08144	0.0496611	0.0166752	0.011583	-0.0027585	0.0216996
55.9471	12.5154	4.16433	13.2987	3.55063	2.00183	1.45072	1.70326	1.26909	14.5172	4.49972	15.002	4.19408	0.0998615	0.0251525	0.0787975	0.0515538	0.0158349	0.0125182	-0.00468455	0.0194765
56.3877	12.5103	5.0576	12.6486	3.06461	2.91381	1.31372	1.57889	1.18009	15.4241	5.23003	14.2274	3.58431	0.0914701	0.0270049	0.0771054	0.0504758	0.0212358	0.0130135	-0.00684431	0.0218374
56.8282	11.9565	4.7086	10.7824	4.14552	2.07836	1.33699	1.42996	1.37756	14.0348	4.89941	12.2123	4.80734	0.095906	0.0280336	0.0689184	0.0567008	0.0185168	0.00965419	-0.0136225	0.0204442
57.2687	11.736	4.15192	11.2434	4.33629	1.66253	1.29381	1.61149	1.41721	13.3986	4.43011	12.8549	4.83729	0.0908527	0.0263556	0.0669223	0.0620502	0.0133644	0.0100733	-0.0111223	0.0214677
57.7093	11.4313	4.03076	14.0883	4.18241	2.42498	1.35264	1.72323	1.33613	13.8562	4.34287	15.8116	4.89532	0.0865314	0.0271696	0.0828731	0.0546808	0.0118298	0.0122487	-0.00484787	0.0241916
58.1498	12.7142	5.24575	14.795	3.36188	2.50119	1.30504	1.74411	1.23894	15.2154	5.50998	16.5392	4.11947	0.0951087	0.0257778	0.0909818	0.051432	0.0214532	0.0118934	-0.00404283	0.0224002
58.5903	13.1692	4.64618	14.2776	3.58499	1.10796	1.24719	1.45512	1.24195	14.2772	4.97455	15.7327	4.32613	0.107039	0.0251417	0.0887254	0.0497968	0.0197191	0.0110456	-0.00541242	0.0245602
59.0308	10.9068	4.26373	13.6927	3.63374	0.751365	1.1801	1.47796	1.16026	11.6582	4.48571	15.1707	4.04926	0.100317	0.0272847	0.081608	0.0534762	0.0127701	0.0102949	-0.00687981	0.0225415
59.4714	12.1933	4.27249	15.523	4.48051	1.52405	1.06391	1.82544	1.08733	13.7173	4.56917	17.3484	4.80508	0.0979596	0.0267338	0.0827058	0.0553657	0.015978	0.0128094	-0.00156263	0.0248588
59.9119	14.5795	4.68023	15.7323	3.69933	1.433	1.05347	1.66566	1.02885	16.0125	5.10592	17.3979	4.07289	0.106847	0.0240248	0.0901558	0.051253	0.0209843	0.0113317	-0.00372734	0.0251393
60.3524	14.0549	3.91703	15.9931	2.77655	0.56193	1.337	1.56355	1.02887	14.6168	4.191	17.5567	3.19226	0.115985	0.0260001	0.0973607	0.0491934	0.0160011	0.00963205	-0.00290585	0.0239317
60.793	11.8633	4.10061	15.7509	2.60463	0.507643	1.43314	1.52036	1.1033	12.3709	4.3099	17.2713	3.23093	0.115291	0.0278492	0.09855	0.0478544	0.0131347	0.00794643	-0.00524314	0.0236082
61.2335	14.2126	3.83482	15.6035	2.64226	0.771835	1.46178	1.57715	1.1589	14.9844	3.88944	17.1807	3.30101	0.112032	0.0272865	0.0951183	0.0479447	0.0151694	0.0119009	-0.00565859	0.0224899
61.674	14.0624	4.51075	15.4678	3.12624	1.37552	1.3884	1.63738	1.15172	15.4379	4.82118	17.1052	3.70831	0.106131	0.0264513	0.0918389	0.0494179	0.0195809	0.0092506	-0.00526959	0.0203322
62.1145	14.0029	4.84526	12.4045	3.91463	2.10751	1.42626	1.2049	1.16106	16.1104	5.29008	13.6094	4.56219	0.0996589	0.0262353	0.0861877	0.0518236	0.0205046	0.00965644	-0.0163395	0.0210369
62.5551	12.9302	4.41043	12.8287	4.679	1.92584	1.25349	1.12438	1.25351	14.8561	4.79675	13.9531	5.50431	0.0931141	0.026529	0.0881407	0.0493663	0.0165035	0.0111078	-0.0163981	0.0214672
62.9956	10.65	4.52813	13.0632	4.23423	1.52191	1.31885	1.05844	1.24983	12.1719	5.16438	14.1216	5.05633	0.0837893	0.0272095	0.0905167	0.0488217	0.00562364	0.0187789	-0.0179894	0.0211679
63.4361	12.1576	4.72015	15.3543	3.84462	1.93818	1.5141	1.77815	1.11728	14.0958	5.19223	17.1325	4.51307	0.0966622	0.0270631	0.0896677	0.0495924	0.0104176	0.0149809	-0.010456	0.0212796
63.8767	14.6834	4.15105	14.3657	3.69537	1.55847	1.60983	1.36062	1.08685	16.2419	4.41004	15.7263	4.38257	0.10905	0.0282065	0.0943721	0.0492314	0.0184534	0.0104969	-0.0153642	0.0228547
64.3172	15.3528	3.64046	14.0674	4.26027	1.30549	2.0462	1.08059	1.18971	16.6583	4.24279	15.148	5.12298	0.120742	0.0287638	0.0944703	0.0473966	0.0156756	0.0115936	-0.0161697	0.0227207
64.7577	16.1757	4.62698	15.4373	4.06167	1.99919	1.8591	1.6155	1.0501	18.1749	5.26208	17.0528	4.73125	0.111065	0.0263937	0.0929339	0.0473737	0.0206279	0.0117109	-0.00831936	0.0225557
65.1982	17.0594	4.67337	13.5255	4.15392	1.63693	1.79743	1.23447	1.0927	18.6963	5.28202	14.76	4.82811	0.123858	0.0273823	0.0908845	0.048289	0.0227555	0.010357	-0.0148293	0.02369
65.6388	13.8485	4.34158	10.4695	4.5759	0.893729	1.90844	0.416372	1.12976	14.7422	4.98071	10.8859	5.20476	0.123258	0.0279723	0.0861537	0.0501632	0.0136193	0.0113058	-0.0281306	0.026188
66.0793	17.1201	4.72503	10.9652	4.14517	1.44945	2.01885	0.606321	1.18639	18.5695	5.60607	11.5715	4.88674	0.130407	0.0289341	0.0858617	0.0489386	0.0235385	0.0145613	-0.0259577	0.0220572
66.5198	16.3197	4.93646	14.269	3.69961	1.83406	1.81023	1.30128	1.07106	18.1537	5.3123	15.5703	4.2918	0.122253	0.0301231	0.0925616	0.0481904	0.0212999	0.00968188	-0.0135063	0.0238825
66.9604	15.5723	5.46965	16.2473	3.49071	1.87446	1.6211	1.64589	1.08996	17.4467	5.81332	17.8932	4.10473	0.114688	0.0286497	0.0956456	0.0473691	0.0195188	0.00971548	-0.00553504	0.0234112
67.4009	14.2257	4.828	16.7782	4.25225	1.63223	1.46169	1.9327	1.22783	15.858	5.35808	18.7109	5.09988	0.109392	0.0265166	0.0976841	0.0482811	0.01661	0.0103356	-0.00372616	0.0228825
67.8414	13.5147	4.18585	16.1079	3.73939	1.13016	1.50228	1.79831	1.17767	14.6448	4.65758	17.9062	4.47014	0.110835	0.0281516	0.0928963	0.0495219	0.0134524	0.0110575	-0.0122414	0.0256167
68.2819	11.9786	4.5441	14.5913	4.06636	1.43334	1.25825	1.48155	1.17578	13.4119	4.73013	16.0728	4.74176	0.10052	0.0294157	0.0931503	0.0495362	0.00883639	0.0110544	-0.0181517	0.0280832
68.7225	12.6029	4.49353	15.0022	3.90636	1.79315	1.42165	1.55116	1.20999	14.3961	4.71007	16.5534	4.63858	0.104975	0.0301155	0.0947533	0.0490071	0.00981379	0.00983596	-0.0143648	0.0270157
69.163	12.6476	4.41014	12.8198	4.14747	1.95423	1.7159	0.955616	1.33775	14.6018	4.92655	13.7754	5.14938	0.107713	0.029177	0.0967711	0.0486094	0.00939192	0.0115588	-0.0243778	0.0237266
69.6035	13.6513	4.72122	13.6825	3.74116	2.30933	1.87368	1.05131	1.41125	15.9606	5.42998	14.7338	4.74365	0.110392	0.0282702	0.101826	0.0499894	0.0118023	0.0133118	-0.0212203	0.0220784
70.0441	13.8853	4.55232	13.4969	3.51397	1.97581	1.55161	1.0953	1.43913	15.8611	4.99316	14.5922	4.47044	0.110248	0.0276705	0.091049	0.0499763	0.0131713	0.0120053	-0.02318	0.0236846
70.4846	14.2639	4.00969	16.7546	3.37629	1.59517	1.57221	1.91787	1.30962	15.8591	4.44928	18.6725	4.08447	0.114004	0.0278345	0.0938624	0.0509915	0.0113658	0.0108359	-0.0100457	0.0251071
70.9251	14.6933	4.00683	16.8265	3.34565	0.910042	1.60771	1.9106	1.30398	15.6033	4.42589	18.7371	4.02386	0.119068	0.0310098	0.0956865	0.0509358	0.011082	0.00805843	-0.0104994	0.0260372
71.3656	15.0582	4.64519	15.9639	3.70765	1.31163	1.45833	1.67404	1.36522	16.3699	5.10717	17.6379	4.50374	0.114667	0.0268631	0.0951683	0.0508071	0.0162708	0.0111959	-0.0144471	0.0251586
71.8062	14.4835	4.57991	17.4306	3.73236	1.57727	1.48055	1.84051	1.34554	16.0607	4.94579	19.2711	4.46831	0.106077	0.0288673	0.0988873	0.0498609	0.011068	0.00864044	-0.00865421	0.0261904
72.2467	13.9357	4.47244	15.896	2.82345	1.33171	1.35508	1.60595	1.33486	15.2674	4.82481	17.5019	3.66024	0.103624	0.0282028	0.0997965	0.0495199	0.00880053	0.00807208	-0.0159739	0.0257705
72.6872	12.4257	4.37705	13.404	4.02441	1.30618	1.23241	1.26311	1.50235	13.7319	4.53039	14.6671	5.17976	0.106133	0.0284656	0.0949778	0.0491019	0.0115026	0.0107612	-0.0267226	0.0218222
73.1278	13.605	4.34566	15.6421	2.99119	1.31188	1.27718	1.76465	1.33644	14.9169	4.67849	17.4068	3.88776	0.109298	0.0276464	0.0931274	0.0485018	0.0138194	0.0115636	-0.0172219	0.0245033
73.5683	14.1071	4.17388	14.7316	3.42189	1.00526	1.32005	1.64334	1.44017	15.1124	4.6585	16.3749	4.487	0.105598	0.0252738	0.0919862	0.0484197	0.00841001	0.0127112	-0.0213294	0.0258013
74.0088	14.657	3.97633	15.0451	2.75585	1.04189	1.43492	1.66311	1.37536	15.6989	4.4316	16.7082	3.71898	0.111245	0.0245732	0.0911545	0.0476561	0.00892288	0.0134729	-0.021765	0.0245299
74.4493	14.542	3.71655	16.2041	3.12819	0.729853	1.33038	1.66454	1.3608	15.2719	3.89341	17.8686	4.14099	0.121318	0.0294139	0.0981466	0.0480797	0.0110322	0.0129689	-0.0188106	0.0264549
74.8899	14.6987	4.17432	15.61	3.01105	0.239739	1.3084	1.47023	1.28034	14.9384	4.44275	17.0803	4.05074	0.123408	0.0303945	0.0984658	0.04663	0.00939229	0.0126273	-0.0242891	0.0261645
75.3304	15.2787	4.40462	16.6923	2.9962	0.869047	1.35071	1.5975	1.18409	16.1477	4.89834	18.2898	3.8889	0.119679	0.0265802	0.100972	0.0463389	0.011759	0.0143385	-0.0169458	0.0252485
75.7709	14.5234	3.9845	14.9507	3.03925	0.517236	1.2454	1.37966	1.16883	15.0406	4.25537	16.3304	3.84848	0.116017	0.0279788	0.0979513	0.0464894	0.00814546	0.0135893	-0.024461	0.0233959
76.2115	13.3964	4.5646	15.4576	3.50678	0.466263	1.0165	1.66984	1.22188	13.8627	4.67204	17.1275	4.2203	0.109873	0.0334273	0.0950685	0.0489918	0.0107294	0.00944621	-0.0226152	0.0227549
76.652	13.6423	5.13967	17.0947	3.82393	0.988332	0.868768	1.88156	1.30329	14.6306	5.25926	18.9762	4.68487	0.109157	0.028421	0.0992159	0.0492599	0.0131583	0.0129351	-0.0170116	0.026716
77.0925	13.3045	4.51253	17.4928	2.94721	0.951662	1.14202	1.89217	1.22102	14.2561	4.74254	19.385	3.70316	0.111017	0.0278407	0.0992297	0.0475905	0.00992131	0.0124965	-0.015658	0.0277649
77.533	13.6582	3.92698	16.6565	3.10846	0.354995	1.30019	1.84714	1.12717	14.0132	4.03159	18.5036	3.63778	0.117271	0.0309965	0.0926577	0.0483976	0.00923171	0.00976802	-0.0176909	0.0278884
77.9736	15.3049	4.77508	18.324	3.8742	2.11946	0.998541	2.10685	1.17262	17.4244	4.90434	20.4308	4.53549	0.0923192	0.0277417	0.0974545	0.0484161	0.00909997	0.0129939	-0.0107279	0.027532
78.4141	15.0477	3.96124	16.2208	3.21664	2.29476	1.20267	1.59452	1.17878	17.3425	4.10326	17.8153	3.90739	0.0998146	0.0284071	0.0940574	0.0465184	0.00784579	0.0133718	-0.0193595	0.0246592
78.8546	15.9989	4.04401	15.3071	3.87113	2.13219	1.35327	1.64071	1.31662	18.1311	4.3701	16.9478	4.53447	0.105361	0.0257799	0.0922803	0.050879	0.0111272	0.0104058	-0.0227598	0.0260866
79.2952	16.4665	4.69722	14.9645	3.86356	2.11716	1.48358	1.52543	1.36008	18.5836	5.23413	16.4899	4.61938	0.10778	0.0268212	0.0925168	0.0511726	0.0122627	0.0127999	-0.028061	0.0260033
79.7357	14.6575	4.98059	18.1	3.73563	1.90011	1.64594	1.81564	1.19716	16.5576	5.2056	19.9156	4.42389	0.108447	0.0308621	0.0973588	0.0466623	0.0086755	0.013751	-0.018212	0.0291905
80.1762	12.7848	4.1639	16.8985	3.18601	1.01316	1.46067	1.47972	1.21563	13.7979	4.56158	18.3782	4.06119	0.110006	0.0294138	0.102175	0.0459837	0.00173707	0.0161568	-0.0243174	0.0297449
80.6167	15.4107	4.42424	14.9944	3.30599	1.51776	1.31972	1.2423	1.25333	16.9285	4.71196	16.2367	4.30517	0.113529	0.0264793	0.099986	0.0447337	0.0119344	0.0106973	-0.0325293	0.0261391
81.0573	15.0096	3.92216	14.7814	3.51373	1.69543	1.39188	1.14931	1.15806	16.705	4.32286	15.9307	4.31612	0.11365	0.0257399	0.0948989	0.0442298	0.0085666	0.0130167	-0.0305508	0.024687
81.4978	15.4214	4.505	14.3147	3.79853	2.00756	1.49539	1.17878	1.09254	17.4289	4.93261	15.4935	4.48803	0.115028	0.0275447	0.0942919	0.0450519	0.0124617	0.0128762	-0.031694	0.0237702
81.9383	15.4123	4.39175	15.4571	3.77773	2.21748	1.90938	1.40093	1.10879	17.6298	4.93586	16.858	4.43636	0.11628	0.0293703	0.100567	0.0470663	0.0107631	0.0128627	-0.0261233	0.0247135
82.3789	16.3649	4.26007	15.682	3.83324	1.7654	1.76517	1.64248	1.19106	18.1303	4.78184	17.3245	4.60628	0.105781	0.0285256	0.0986566	0.0477232	0.0089217	0.0119443	-0.0246515	0.0242748
82.8194	14.4263	4.19832	17.2379	3.48313	1.5966	1.42603	1.77982	1.0806	16.0229	4.42225	19.0178	3.97402	0.111837	0.0276695	0.0987849	0.0474269	0.0118291	0.0118519	-0.0189203	0.0250254
83.2599	14.0166	4.6787	15.9751	3.27639	0.829023	1.42306	1.52126	1.15689	14.8456	4.68645	17.4964	3.92311	0.118519	0.0293126	0.0987074	0.0464084	0.0101674	0.0121312	-0.0226313	0.0234466
83.7004	12.3837	4.01286	14.4863	3.23263	1.1034	1.4966	1.2408	1.19676	13.4871	4.29156	15.7271	3.96551	0.102933	0.0274646	0.0968854	0.0467577	0.00186995	0.0152783	-0.0289502	0.0238302
84.141	12.6348	3.68812	15.6795	3.72	1.08425	1.42365	1.5232	1.10625	13.7191	4.08389	17.2027	4.33109	0.1051	0.02464	0.0994474	0.0485159	-0.000351347	0.0168565	-0.0251642	0.0256751
84.5815	15.2274	4.81574	17.6488	3.70955	1.83408	1.34397	1.93371	1.02941	17.0615	5.3	19.5825	4.19372	0.105447	0.0253399	0.099607	0.048126	0.0129203	0.0124212	-0.017007	0.0244655
85.022	16.603	5.2696	17.1661	3.7931	2.15455	1.27739	1.8722	1.12064	18.7576	5.59541	19.0383	4.40042	0.107275	0.0256549	0.0973783	0.0476632	0.015864	0.0112065	-0.0176759	0.023101
85.4626	14.815	4.69499	14.2109	4.70054	1.47775	1.19243	1.20557	1.20143	16.2927	5.02957	15.4164	5.43463	0.0975365	0.0259955	0.0957634	0.0491114	0.00615618	0.012352	-0.0316239	0.0273412
85.9031	14.4586	4.29561	14.1811	3.42374	2.15382	1.19152	1.0942	1.16367	16.6125	4.60245	15.2753	4.06631	0.0931122	0.0267151	0.0977517	0.048525	0.00922232	0.0121528	-0.0333111	0.027425
86.3436	13.3562	4.17546	15.8634	2.58457	1.92851	1.54156	1.5298	1.05799	15.2847	4.5008	17.3932	2.92778	0.0962822	0.0287821	0.0998221	0.0493551	0.00398735	0.0158952	-0.0238613	0.0273997
86.7841	12.3557	4.13956	16.0115	3.18856	2.36617	1.41045	1.84078	1.10891	14.7219	4.55976	17.8523	3.46017	0.0874536	0.0276651	0.0956114	0.0522344	0.00415408	0.0156484	-0.0237288	0.0266496
87.2247	13.5991	3.89581	16.6642	3.04292	2.29696	1.36917	1.83902	1.04423	15.896	4.28808	18.5032	3.30964	0.093665	0.0292662	0.100192	0.0515018	0.00804552	0.0148469	-0.023268	0.0271417
87.6652	13.5082	3.62053	16.2069	2.59964	2.20149	1.35093	1.49774	0.98744	15.7097	3.97485	17.7046	2.88967	0.0961955	0.028018	0.10315	0.0490688	0.01126	0.0120963	-0.0274554	0.0269369
88.1057	14.1146	3.82321	17.2495	4.03006	1.69767	1.31665	1.62714	1.22558	15.8122	3.91924	18.8767	4.92722	0.105686	0.0277228	0.104643	0.0473726	0.00838042	0.0133798	-0.0274325	0.0254822
88.5463	18.0868	4.57516	16.4198	3.72427	2.91818	1.61426	1.79973	1.22632	21.005	4.87179	18.2195	4.49387	0.108255	0.0275749	0.0973993	0.0516712	0.0168602	0.0126623	-0.0290184	0.0270395
88.9868	18.4534	4.47418	16.6605	4.02833	3.59795	1.8603	2.19224	1.15753	22.0513	5.09238	18.8527	4.28623	0.106054	0.0279441	0.0904658	0.059274	0.0196705	0.0124076	-0.0232683	0.0321849
89.4273	12.49	4.41243	15.2586	3.94728	2.56654	1.48957	1.67158	1.25745	15.0565	5.04556	16.9301	4.48091	0.0777588	0.0276219	0.092819	0.0550435	0.00445347	0.0168603	-0.0315552	0.0281604
89.8678	13.0446	3.21127	18.9265	5.01836	1.88006	1.43117	2.20562	1.33534	14.9247	3.63356	21.1321	5.82133	0.0862443	0.0275926	0.09702	0.0511044	0.00578432	0.0130194	-0.0196378	0.0241791
90.3084	15.7335	5.10361	18.8838	3.71756	3.05841	1.59355	1.88962	1.20485	18.7919	5.25564	20.7734	4.47256	0.0966069	0.0302463	0.101977	0.0465279	0.0224208	0.011403	-0.038895	0.0232807
90.7489	13.7909	5.01403	16.5104	2.52562	2.87541	1.35538	1.67267	1.17813	16.6663	5.20108	18.1831	2.8958	0.0915533	0.0290298	0.0980686	0.0512052	0.0167381	0.0138942	-0.0403612	0.0269549
91.1894	11.0523	3.88898	16.828	3.40354	1.99283	1.07811	1.9798	1.17556	13.0451	4.06545	18.8078	3.46391	0.081642	0.0289007	0.093585	0.055801	0.00246941	0.014544	-0.0266714	0.0300192
91.63	14.7095	3.45615	17.1752	3.18625	2.92628	1.48568	1.85297	1.02828	17.6358	3.83059	19.0282	3.11353	0.0888832	0.0275641	0.0969782	0.0545455	0.00720633	0.01394	-0.0248199	0.0299034
92.0705	14.3442	4.18745	16.5317	3.5702	2.87153	1.2398	1.85418	1.20794	17.2157	4.46837	18.3859	3.82226	0.0868374	0.0261674	0.0976916	0.0554154	0.0110297	0.0129272	-0.0277236	0.0268591
92.511	14.0164	3.58905	14.9884	4.00774	2.73657	0.951788	1.80084	1.45832	16.7529	3.76532	16.7893	4.50018	0.0863432	0.0272729	0.0908759	0.0581591	0.011364	0.0135533	-0.0350637	0.0273015
92.9515	10.3404	3.59249	14.4272	4.14954	1.94375	0.991043	1.49813	1.35066	12.2841	3.72798	15.9253	4.59978	0.0826107	0.0305149	0.0903182	0.0570562	0.00288452	0.0140074	-0.0374193	0.027144
93.3921	10.4039	4.25431	12.2046	3.53532	2.58859	0.827685	0.947278	1.30652	12.9925	4.55659	13.1519	4.02811	0.0665521	0.0318418	0.090847	0.0552187	-0.000138884	0.0170631	-0.0471362	0.0252313
93.8326	12.647	3.74034	12.3768	3.33235	3.16394	0.87198	0.720755	1.34907	15.8109	3.91144	13.0976	4.02423	0.0730252	0.028229	0.0991158	0.0537525	0.00732754	0.0126755	-0.0493529	0.0248513
94.2731	14.5067	4.46849	14.7995	3.79871	2.63237	1.16821	1.06657	1.29895	17.1391	4.27901	15.8661	4.27317	0.087568	0.0302966	0.104984	0.0584544	0.0100889	0.00930383	-0.0402668	0.028952
94.7137	10.2483	4.496	15.3061	4.00116	2.98918	1.16893	1.46282	1.25978	13.2375	4.43078	16.7689	4.44237	0.0830053	0.0292102	0.0980161	0.0561807	0.00897261	0.0103655	-0.0390585	0.0291346
95.1542	12.301	3.5007	16.9495	3.44681	2.85299	1.12788	1.6101	1.22706	15.154	3.73589	18.5596	3.98185	0.0914777	0.0259922	0.103744	0.0524304	0.0109316	0.0136964	-0.034198	0.0272542
95.5947	11.5564	3.36225	17.8753	3.313	2.78747	1.03626	1.95902	1.17465	14.3438	3.7308	19.8344	3.76611	0.0786697	0.0259674	0.100781	0.0515711	0.00668224	0.0132058	-0.0307824	0.0271571
96.0352	12.4356	2.97433	15.8374	2.87751	3.41149	1.24698	1.65039	1.2177	15.8471	3.21257	17.4878	3.34468	0.0844831	0.0262279	0.10219	0.0527349	0.011426	0.0121478	-0.0377751	0.027956
96.4758	13.1382	4.02505	15.5459	3.7472	2.92063	1.40273	1.48533	1.2538	16.0588	4.01239	17.0313	4.16564	0.0910881	0.0279188	0.0977491	0.0538709	0.0130672	0.0115155	-0.0379414	0.0294531
96.9163	11.8953	3.69736	14.6758	3.81109	2.50653	0.867736	1.58646	1.25585	14.4018	3.88048	16.2622	4.16301	0.0818729	0.026737	0.090516	0.0561258	0.011552	0.0117745	-0.0409643	0.0322208
97.3568	17.3776	3.75884	15.156	3.73874	1.91289	1.29553	1.85162	1.2487	19.2905	3.68454	17.0076	3.8703	0.106193	0.0270833	0.087825	0.0604697	0.0152779	0.0101129	-0.0382054	0.0327981
97.7974	16.2144	3.72626	15.4929	3.70154	1.89193	1.41804	1.98667	1.17931	18.1063	3.85656	17.4796	3.70492	0.107578	0.0276582	0.0874361	0.0609039	0.0137549	0.00771544	-0.0365564	0.0330211
98.2379	14.2806	3.6983	16.2629	3.77596	2.83737	1.42581	1.9576	1.20994	17.118	4.08557	18.2205	3.80657	0.0928582	0.0286507	0.0893528	0.0605271	0.0109164	0.00872392	-0.0328004	0.0315766
98.6784	13.5381	3.56128	14.6484	4.14225	2.16704	1.59263	1.55225	1.27987	15.7051	3.65068	16.2006	4.48168	0.0902253	0.0301837	0.0906121	0.0589935	0.00741722	0.00899714	-0.0401902	0.0285284
99.1189	12.5755	3.57892	15.9916	3.633	3.30397	1.32907	1.67883	1.13027	15.8795	3.98317	17.6704	3.85234	0.0746813	0.0273651	0.0940032	0.0551349	0.0090986	0.00990312	-0.0385347	0.027228
99.5595	13.1938	4.0712	15.9598	4.0687	3.17655	1.50795	1.57456	1.29391	16.3703	4.6211	17.5344	4.80867	0.0818284	0.0268636	0.103175	0.0526107	0.00851974	0.00820247	-0.0397083	0.0283211
100

## Sheet: Figure 5
Delta Oxy (uM)		Delta Deoxy (uM)		Delta HbT (uM)		Delta StO2 (%)		Delta Rwater
Adverse (N=18)	Non Adverse (N=9)	Adverse (N=18)	Non Adverse (N=9)	Adverse (N=18)	Non Adverse (N=9)	Adverse (N=18)	Non Adverse (N=9)	Adverse (N=18)	Non Adverse (N=9)
6.26161	9.08659	0.129623	8.86044	6.39124	17.947	8.59117	-22.1569	0.0114614	-0.167819
4.75698	14.6241	1.39424	1.46119	6.15122	16.0853	5.29415	21.0939	-0.00462763	0.0328349
7.2742	17.2947	9.46478	0.308333	16.739	17.603	-1.20266	7.15171	0.0125832	0.0892265
26.19	22.1834	0.810441	-0.342194	27.0004	21.8412	19.3494	22.173	0.0743752	0.0199316
28.6437	24.2111	-0.276549	2.41521	28.3672	26.6263	34.0404	22.9066	0.0774987	0.0160227
2.71258	-3.23741	2.53523	-4.32006	5.24781	-7.55748	0.233654	3.50519	0.0168102	-0.0816588
43.2353	37.1987	0.940049	6.09679	44.1753	43.2955	31.4786	30.018	0.0771924	-0.12516
6.67802	20.3085	0.216725	0.224305	6.89475	20.5328	13.4621	3.43316	0.0181582	-0.0400012
5.73194	1.96875	2.69624	-0.532929	8.42818	1.43582	6.14602	4.73307	0.0143765	-0.100751
17.6225		20.0449		37.6674		-1.19955		1.30781e-05
-1.53498		1.05754		-0.477442		-2.90063		-0.0494985
-7.99837		0.453		-7.54537		-0.560147		-8.80955e-05
6.24138		6.5464		12.7878		-3.64391		-0.00286872
16.2512		-2.30375		13.9474		8.96441		0.00399491
21.688		-10.0147		11.6733		26.2534		0.000141758
11.7248		-6.89343		4.83141		14.722		0.00471022
10.4372		4.96079		15.3979		4.32697		0.00624861
55.5159		8.77204		64.2879		27.8639		-0.0463973

## Sheet: Figure 6
	Longitudinal (% Dialysis Completion)									Box Plot
	Scat Param A				Scat Param B					Scat A		Scat B
% Dialysis	Adverse	Adverse SE (Standard Error)	Non Adverse	Non Adverse SE	Adverse	Adverse SE	Non Adverse	Non Adverse SE		Adverse (N=18)	Non Adverse (N=9)	Adverse (N=18)	Non Adverse (N=9)
0	0.716972	0.0303782	0.81887	0.0570811	1.46798	0.159629	2.06085	0.203707		0.9366	1.056	2.0222	3.74266
0.440529	0.713988	0.0310639	0.823006	0.0574527	1.46954	0.167245	2.04737	0.198168		0.725555	1.03758	1.68348	2.15025
0.881057	0.714544	0.0312192	0.823171	0.0578282	1.4707	0.164345	2.04684	0.202903		0.637069	0.838816	0.964553	2.07312
1.32159	0.714256	0.0312832	0.824027	0.0581494	1.47044	0.176545	2.04139	0.204014		0.750798	0.749377	1.43101	1.38135
1.76211	0.713642	0.0312559	0.824449	0.0586489	1.46139	0.174726	2.03442	0.195945		0.738074	1.14475	1.12649	2.14879
2.20264	0.714625	0.0311721	0.825279	0.0586468	1.45184	0.168054	2.01865	0.19357		0.629986	0.723032	0.817873	1.99341
2.64317	0.715896	0.0312901	0.825931	0.0589874	1.48342	0.168902	2.02819	0.194263		0.835735	0.984168	1.28905	2.20719
3.0837	0.715224	0.03145	0.827658	0.0587265	1.46899	0.167077	2.0272	0.195132		0.840365	0.547779	1.6396	5.6435
3.52423	0.714158	0.0316827	0.826846	0.058415	1.44567	0.165909	2.03716	0.20342		0.744865	0.674793	1.24086	1.25079
3.96476	0.713579	0.0320536	0.826134	0.0581362	1.45404	0.17106	2.03375	0.200548		0.383037		0.807716
4.40529	0.713727	0.0321779	0.826438	0.0580713	1.44703	0.168903	2.06058	0.206323		0.69718		1.52898
4.84581	0.714091	0.0319992	0.827585	0.0580097	1.4637	0.168907	2.0604	0.205417		0.641456		2.31392
5.28634	0.71397	0.0318932	0.8285	0.057818	1.48075	0.168373	2.04517	0.202255		0.722601		1.15789
5.72687	0.714533	0.0312765	0.82952	0.0579176	1.48373	0.170012	2.03005	0.200769		0.502962		4.33898
6.1674	0.71294	0.0314515	0.829271	0.0577968	1.49195	0.1754	2.0176	0.196919		0.632116		2.81767
6.60793	0.713742	0.0316182	0.8284	0.0575817	1.47937	0.17094	2.03766	0.199957		0.649799		2.45718
7.04846	0.714303	0.0319555	0.828835	0.0577348	1.47559	0.169915	2.06443	0.211348		0.676522		1.16627
7.48899	0.714397	0.0316782	0.830339	0.0579712	1.48787	0.166408	2.05987	0.204134		0.74352		3.40585
7.92952	0.714781	0.0314966	0.830412	0.0581866	1.49511	0.162947	2.06724	0.201518
8.37004	0.714862	0.031839	0.830718	0.0581526	1.54159	0.167553	2.08242	0.206216
8.81057	0.714764	0.0320225	0.830645	0.0581632	1.52243	0.165083	2.10277	0.214832
9.2511	0.714495	0.0320771	0.831453	0.0580475	1.49888	0.164669	2.11564	0.220615
9.69163	0.713615	0.0318213	0.833277	0.0579408	1.51986	0.17167	2.10099	0.215759
10.1322	0.714636	0.0314965	0.833415	0.0579765	1.49919	0.16632	2.12071	0.221354
10.5727	0.715053	0.0314835	0.830865	0.0585161	1.50041	0.164523	2.1377	0.231775
11.0132	0.715569	0.0315244	0.830026	0.0584628	1.50383	0.164423	2.11713	0.227255
11.4537	0.716175	0.0312826	0.830642	0.0584125	1.4942	0.154339	2.10717	0.224145
11.8943	0.714484	0.0316849	0.83258	0.0584098	1.51791	0.166791	2.10553	0.223207
12.3348	0.715408	0.031835	0.834322	0.0591989	1.50097	0.16811	2.13522	0.231415
12.7753	0.715323	0.0311985	0.834959	0.0586076	1.52582	0.164682	2.14891	0.231219
13.2159	0.715552	0.0317096	0.834349	0.058144	1.53356	0.164711	2.13473	0.228162
13.6564	0.716197	0.0320358	0.833337	0.0575335	1.5291	0.170204	2.13574	0.231574
14.0969	0.716973	0.0318742	0.833318	0.0577726	1.52611	0.169386	2.15059	0.237413
14.5374	0.714866	0.031554	0.834824	0.0585121	1.51736	0.169533	2.15366	0.239652
14.978	0.714143	0.031417	0.835969	0.0584353	1.51193	0.17352	2.12274	0.234529
15.4185	0.714643	0.0316568	0.83669	0.0587731	1.53055	0.171148	2.14161	0.240761
15.859	0.715051	0.0317726	0.836447	0.058895	1.5551	0.170073	2.16919	0.250239
16.2996	0.716615	0.0314163	0.835625	0.0589176	1.54107	0.162581	2.16807	0.254189
16.7401	0.714841	0.0314194	0.836244	0.0588205	1.54285	0.16365	2.1752	0.252379
17.1806	0.713653	0.0316697	0.835621	0.0585343	1.54602	0.165773	2.18966	0.260988
17.6211	0.716593	0.031336	0.835867	0.0584473	1.5401	0.164066	2.19492	0.262618
18.0617	0.715507	0.0314193	0.837665	0.0586413	1.54483	0.167219	2.18142	0.255209
18.5022	0.712947	0.0318354	0.83756	0.058406	1.55204	0.17445	2.1824	0.255596
18.9427	0.711898	0.03201	0.837261	0.0583604	1.55968	0.170471	2.1885	0.257768
19.3833	0.713187	0.0322903	0.837716	0.0585381	1.55637	0.177198	2.17624	0.262034
19.8238	0.714859	0.031793	0.83792	0.0584616	1.55659	0.171425	2.17496	0.26031
20.2643	0.713955	0.0317884	0.83832	0.0587316	1.55263	0.164895	2.19141	0.264117
20.7048	0.713773	0.0320151	0.838775	0.0590002	1.5494	0.161788	2.20511	0.269108
21.1454	0.711717	0.0324441	0.840752	0.0591534	1.55186	0.168966	2.20173	0.271536
21.5859	0.713316	0.031939	0.841242	0.0586699	1.54503	0.1661	2.19091	0.269107
22.0264	0.712396	0.0318978	0.841705	0.0586162	1.5683	0.170535	2.18372	0.260587
22.467	0.711966	0.0316646	0.841178	0.0587939	1.53713	0.163673	2.20046	0.26371
22.9075	0.711809	0.0320382	0.840117	0.0589539	1.54662	0.170603	2.21255	0.277333
23.348	0.711218	0.0321868	0.841764	0.0590191	1.54558	0.167303	2.19308	0.277332
23.7885	0.71131	0.032161	0.842731	0.0583975	1.53708	0.16096	2.1765	0.267775
24.2291	0.711057	0.0321114	0.840362	0.0592186	1.54018	0.161005	2.21663	0.290018
24.6696	0.710822	0.0321821	0.840002	0.0585975	1.55183	0.164505	2.21059	0.284963
25.1101	0.710789	0.0320447	0.840121	0.0583515	1.55969	0.159893	2.22285	0.290026
25.5507	0.711077	0.0320077	0.840899	0.0589345	1.59091	0.164564	2.23591	0.295826
25.9912	0.712195	0.0320349	0.841267	0.0592168	1.59669	0.166924	2.25284	0.299391
26.4317	0.711228	0.032083	0.840971	0.0592066	1.60932	0.172862	2.26373	0.30509
26.8722	0.710223	0.0324364	0.841809	0.0588437	1.61274	0.176869	2.24906	0.297455
27.3128	0.710191	0.0327574	0.841526	0.0591313	1.60065	0.174111	2.28683	0.313178
27.7533	0.709466	0.0327856	0.842668	0.0592666	1.58779	0.173599	2.29816	0.321008
28.1938	0.709188	0.0328516	0.841503	0.0597182	1.58786	0.17249	2.32796	0.334184
28.6344	0.71013	0.0326347	0.842375	0.0598985	1.60876	0.177874	2.31077	0.332724
29.0749	0.708354	0.0328411	0.843939	0.0596302	1.58484	0.172999	2.29892	0.318037
29.5154	0.707932	0.0330082	0.845385	0.0594866	1.60142	0.182416	2.29618	0.311305
29.9559	0.71121	0.0329502	0.846189	0.0604761	1.5386	0.176435	2.31483	0.322093
30.3965	0.712536	0.0328656	0.846257	0.0597786	1.58346	0.171527	2.27374	0.298586
30.837	0.709513	0.0330965	0.84482	0.0601516	1.61006	0.180541	2.28543	0.313827
31.2775	0.709737	0.0331397	0.845185	0.0596382	1.60841	0.188846	2.28715	0.312314
31.7181	0.70954	0.0332984	0.846466	0.0599429	1.59554	0.1864	2.30044	0.317845
32.1586	0.713047	0.0330522	0.845616	0.0598297	1.61257	0.186667	2.31525	0.326718
32.5991	0.711156	0.0331438	0.846537	0.0594107	1.64249	0.18671	2.31854	0.324611
33.0396	0.711219	0.0332315	0.849477	0.0598115	1.63788	0.18531	2.28382	0.306876
33.4802	0.711214	0.0329693	0.851731	0.0594073	1.6306	0.187417	2.23242	0.286396
33.9207	0.708583	0.0334745	0.851319	0.0597679	1.63493	0.197744	2.25866	0.306968
34.3612	0.710813	0.0331271	0.850252	0.0601294	1.65695	0.191637	2.30994	0.326454
34.8018	0.709458	0.0335224	0.849608	0.0599462	1.66834	0.194098	2.31874	0.319806
35.2423	0.708355	0.0335054	0.85115	0.0598517	1.64951	0.19499	2.29753	0.307812
35.6828	0.70978	0.0331749	0.850883	0.0595864	1.6404	0.190229	2.30068	0.310323
36.1233	0.71165	0.0330273	0.850474	0.0598209	1.64371	0.18905	2.3281	0.320294
36.5639	0.710233	0.0334777	0.85224	0.0606113	1.66796	0.189077	2.32042	0.321524
37.0044	0.713368	0.0333837	0.85346	0.0603362	1.66001	0.191229	2.30354	0.3094
37.4449	0.711766	0.0334965	0.853676	0.0604329	1.66934	0.192897	2.29724	0.301926
37.8855	0.713456	0.0334796	0.85331	0.0604296	1.66029	0.182548	2.30586	0.300131
38.326	0.711779	0.0334717	0.85248	0.0613033	1.65842	0.184653	2.32725	0.31999
38.7665	0.709734	0.0334002	0.853144	0.0615183	1.64341	0.18694	2.3059	0.327023
39.207	0.712157	0.0331764	0.853871	0.0612714	1.65671	0.184913	2.31067	0.322413
39.6476	0.71032	0.0330224	0.854305	0.0611464	1.66413	0.19163	2.3175	0.316717
40.0881	0.708233	0.0333781	0.854201	0.0609443	1.63978	0.194202	2.3195	0.312264
40.5286	0.710139	0.0333842	0.85583	0.0607899	1.66278	0.19097	2.29278	0.303882
40.9692	0.711384	0.0332507	0.85673	0.0612196	1.66591	0.185845	2.30525	0.306573
41.4097	0.710959	0.0334016	0.856381	0.0613369	1.66613	0.188092	2.32652	0.311047
41.8502	0.709382	0.0335194	0.856486	0.0612345	1.62276	0.196561	2.3239	0.303764
42.2907	0.709934	0.0334253	0.857576	0.0609815	1.6349	0.196483	2.2779	0.295826
42.7313	0.710475	0.0333201	0.857371	0.0615001	1.64971	0.188111	2.3078	0.310228
43.1718	0.711905	0.0329325	0.858425	0.0614371	1.66358	0.183999	2.30007	0.316095
43.6123	0.7128	0.0326173	0.859823	0.0615754	1.65803	0.180291	2.2827	0.308263
44.0529	0.711369	0.0330565	0.861284	0.060824	1.65832	0.182035	2.25178	0.300651
44.4934	0.711129	0.0331439	0.861095	0.0612898	1.63624	0.179575	2.265	0.302158
44.9339	0.712066	0.0331546	0.861039	0.0616892	1.66569	0.185101	2.29208	0.302751
45.3744	0.711507	0.0331758	0.860524	0.061671	1.70872	0.195072	2.30614	0.299786
45.815	0.710403	0.0331645	0.861223	0.0615965	1.73008	0.20011	2.31743	0.298433
46.2555	0.710399	0.032984	0.860654	0.061633	1.65215	0.179241	2.32735	0.304307
46.696	0.708841	0.0330217	0.861212	0.0616866	1.68659	0.20218	2.3327	0.306182
47.1366	0.709093	0.0332101	0.861991	0.0616129	1.67436	0.203283	2.32675	0.299107
47.5771	0.707209	0.0332631	0.860841	0.0617015	1.69636	0.213102	2.32806	0.300476
48.0176	0.707112	0.0332894	0.861566	0.0616061	1.7011	0.210891	2.32915	0.295381
48.4581	0.707702	0.0333325	0.862586	0.0618013	1.71047	0.217483	2.36201	0.304713
48.8987	0.707847	0.0333055	0.862496	0.0620991	1.68744	0.211775	2.3702	0.313263
49.3392	0.706963	0.0331955	0.860787	0.0627135	1.6774	0.212661	2.38011	0.331111
49.7797	0.709603	0.0331168	0.861312	0.0626133	1.66002	0.197734	2.36832	0.325569
50.2203	0.70959	0.0331101	0.862416	0.0620888	1.68982	0.205237	2.34457	0.30801
50.6608	0.706521	0.0329251	0.862825	0.0625571	1.73671	0.227637	2.33005	0.303199
51.1013	0.707249	0.0322823	0.861674	0.0628937	1.69558	0.211544	2.33619	0.314622
51.5419	0.706897	0.0324204	0.860507	0.0628387	1.71941	0.221434	2.35484	0.324562
51.9824	0.7076	0.0324832	0.863616	0.0624756	1.74041	0.223268	2.35235	0.30269
52.4229	0.704893	0.0329994	0.864165	0.0629643	1.75814	0.24119	2.38562	0.315849
52.8634	0.707818	0.0323229	0.864443	0.0631406	1.76925	0.224564	2.3855	0.321438
53.304	0.709811	0.0321431	0.865047	0.0633901	1.79036	0.21963	2.3935	0.321836
53.7445	0.705746	0.0323475	0.865655	0.063619	1.76747	0.238481	2.4046	0.32845
54.185	0.705215	0.0323639	0.86583	0.0639421	1.7403	0.230797	2.40431	0.339191
54.6256	0.704957	0.0324787	0.864953	0.0640428	1.71483	0.226335	2.4133	0.340966
55.0661	0.703817	0.0325807	0.866979	0.0633078	1.72379	0.232667	2.38801	0.313227
55.5066	0.705071	0.0326403	0.866571	0.0633846	1.7065	0.219616	2.40986	0.318214
55.9471	0.704635	0.0325556	0.866944	0.0634737	1.71702	0.228037	2.40924	0.319895
56.3877	0.704506	0.0325772	0.866295	0.0637078	1.73041	0.227791	2.41777	0.33334
56.8282	0.705171	0.0329314	0.865822	0.0641432	1.7131	0.221013	2.4351	0.338685
57.2687	0.706282	0.0331579	0.867399	0.0638994	1.70113	0.21994	2.41254	0.322902
57.7093	0.704911	0.032744	0.86848	0.0635051	1.71697	0.218001	2.40027	0.312854
58.1498	0.70618	0.0320266	0.867151	0.064447	1.72199	0.212614	2.45255	0.348225
58.5903	0.7072	0.0322824	0.868206	0.0634272	1.7333	0.208705	2.40109	0.312607
59.0308	0.706993	0.032444	0.868691	0.0638799	1.74729	0.215487	2.42031	0.32232
59.4714	0.706963	0.0322307	0.868579	0.0645488	1.74581	0.217256	2.44601	0.337484
59.9119	0.709197	0.0320598	0.869423	0.0648602	1.7509	0.211227	2.44401	0.337229
60.3524	0.707175	0.0322027	0.869595	0.0646186	1.76026	0.220798	2.43509	0.33556
60.793	0.705655	0.032159	0.868877	0.0643308	1.73975	0.21843	2.43188	0.339478
61.2335	0.703105	0.032242	0.868803	0.0643963	1.76635	0.242219	2.4256	0.339753
61.674	0.705317	0.0323943	0.868682	0.0650878	1.70218	0.206531	2.43196	0.34561
62.1145	0.70475	0.0324059	0.868382	0.0641035	1.70016	0.204525	2.40657	0.326606
62.5551	0.704959	0.0326775	0.867524	0.0650723	1.70919	0.205694	2.44016	0.354763
62.9956	0.703626	0.0328471	0.869873	0.0648299	1.70798	0.216172	2.41756	0.334055
63.4361	0.703728	0.0327408	0.869715	0.0643186	1.7008	0.21759	2.4074	0.328359
63.8767	0.704244	0.032552	0.86916	0.0644847	1.74214	0.213972	2.40856	0.345963
64.3172	0.699978	0.0327545	0.868657	0.0645827	1.7707	0.244567	2.41247	0.357474
64.7577	0.699311	0.032708	0.868323	0.064416	1.74753	0.234233	2.41215	0.348348
65.1982	0.699017	0.0328015	0.867426	0.0648643	1.75112	0.241376	2.42741	0.363608
65.6388	0.702643	0.0325315	0.869481	0.0653052	1.73814	0.226544	2.41232	0.369663
66.0793	0.702923	0.0320925	0.869468	0.0650541	1.72432	0.210763	2.40299	0.358865
66.5198	0.70228	0.0321904	0.868497	0.0650682	1.76045	0.221919	2.41472	0.364217
66.9604	0.704047	0.0323682	0.868875	0.0648791	1.72731	0.209149	2.41831	0.351489
67.4009	0.702237	0.0321662	0.869719	0.0643029	1.73581	0.212996	2.4088	0.340176
67.8414	0.702345	0.0319265	0.868592	0.0646804	1.74607	0.213808	2.42563	0.348897
68.2819	0.702262	0.032113	0.867972	0.0645849	1.74165	0.21444	2.43002	0.351462
68.7225	0.702196	0.0321248	0.867929	0.0649728	1.72821	0.216855	2.45936	0.358268
69.163	0.69976	0.0323528	0.869531	0.0656573	1.73161	0.225687	2.46999	0.35707
69.6035	0.70052	0.0325784	0.869227	0.0659495	1.72955	0.219403	2.48852	0.375652
70.0441	0.702266	0.0320544	0.867834	0.065295	1.72738	0.21091	2.46079	0.368271
70.4846	0.701798	0.0319341	0.867899	0.0654032	1.72999	0.215738	2.45561	0.364893
70.9251	0.702864	0.0320738	0.867936	0.0657951	1.7319	0.21486	2.47207	0.378648
71.3656	0.702808	0.031877	0.867137	0.0661172	1.74124	0.216925	2.47346	0.382044
71.8062	0.701694	0.0323517	0.867903	0.0648324	1.71266	0.219967	2.41983	0.352002
72.2467	0.701295	0.0320359	0.867946	0.0647811	1.74994	0.217727	2.42172	0.354528
72.6872	0.70191	0.0316921	0.86694	0.0660122	1.76327	0.218044	2.47143	0.388898
73.1278	0.701463	0.0317973	0.86781	0.065141	1.76803	0.222437	2.42069	0.361792
73.5683	0.700701	0.0318002	0.866715	0.0652756	1.74618	0.209042	2.43098	0.367687
74.0088	0.70251	0.0319623	0.868203	0.0657298	1.75952	0.209745	2.42963	0.367149
74.4493	0.701713	0.0316061	0.870488	0.0654429	1.75566	0.212373	2.4179	0.348804
74.8899	0.70091	0.0317114	0.868936	0.0656691	1.73348	0.214468	2.44169	0.364432
75.3304	0.702359	0.0319695	0.868335	0.0661556	1.71365	0.201158	2.47465	0.383765
75.7709	0.702302	0.0319095	0.869411	0.0650835	1.73078	0.20333	2.44123	0.354257
76.2115	0.705211	0.031962	0.866736	0.0664421	1.72952	0.193281	2.49245	0.394758
76.652	0.70194	0.0319402	0.867658	0.0664451	1.76018	0.203559	2.47849	0.381432
77.0925	0.70221	0.0321327	0.867235	0.0656093	1.79213	0.217319	2.45689	0.367892
77.533	0.700622	0.0322281	0.866424	0.0657211	1.78293	0.220758	2.45326	0.368332
77.9736	0.699892	0.0320596	0.866678	0.0657273	1.76598	0.220218	2.44587	0.369745
78.4141	0.698405	0.0319263	0.866911	0.0653776	1.75819	0.224598	2.42387	0.357975
78.8546	0.697663	0.0323538	0.869292	0.0654518	1.76346	0.232695	2.40743	0.341703
79.2952	0.69775	0.0326464	0.868942	0.065916	1.78361	0.247445	2.44805	0.365008
79.7357	0.698516	0.0325637	0.869097	0.0664114	1.78335	0.23703	2.4647	0.37467
80.1762	0.696981	0.0324949	0.868062	0.0666336	1.77787	0.238748	2.46789	0.385984
80.6167	0.699291	0.0324835	0.867455	0.0664958	1.77238	0.23269	2.45666	0.383503
81.0573	0.698594	0.0321343	0.86787	0.0662275	1.78504	0.228245	2.43027	0.37181
81.4978	0.69842	0.0322221	0.866566	0.0657775	1.76709	0.211631	2.42658	0.371823
81.9383	0.696743	0.0324683	0.864415	0.0662312	1.7713	0.225062	2.44756	0.392798
82.3789	0.69542	0.0325398	0.864775	0.0663396	1.78265	0.24611	2.4538	0.40147
82.8194	0.697475	0.032169	0.868824	0.0663249	1.76723	0.227326	2.43791	0.375355
83.2599	0.699662	0.0319131	0.868387	0.0663716	1.76412	0.217153	2.42014	0.359375
83.7004	0.697255	0.032508	0.868507	0.0665343	1.76641	0.226205	2.42242	0.364009
84.141	0.698058	0.0324825	0.868606	0.0666391	1.77637	0.233782	2.4303	0.363766
84.5815	0.699421	0.0320608	0.868314	0.0666597	1.74866	0.214104	2.43202	0.372277
85.022	0.699716	0.0318649	0.866336	0.0667074	1.73844	0.213613	2.45645	0.385765
85.4626	0.697917	0.0320167	0.867269	0.0661599	1.78077	0.232261	2.41241	0.361527
85.9031	0.696075	0.0322402	0.867241	0.0667343	1.79872	0.238736	2.4303	0.371731
86.3436	0.695911	0.0329254	0.868397	0.0669837	1.78641	0.230989	2.42984	0.365669
86.7841	0.696975	0.0332127	0.867946	0.0662752	1.77906	0.22918	2.41855	0.358442
87.2247	0.695302	0.0330337	0.868648	0.0661797	1.78669	0.229944	2.42584	0.362768
87.6652	0.696931	0.0329671	0.867689	0.066402	1.74892	0.220034	2.44747	0.376731
88.1057	0.694999	0.0328166	0.867227	0.0669486	1.80938	0.248606	2.45097	0.383441
88.5463	0.694951	0.0332358	0.86764	0.0666301	1.76957	0.24511	2.43869	0.377846
88.9868	0.692992	0.0334959	0.866887	0.0666262	1.73713	0.247129	2.44884	0.392145
89.4273	0.6919	0.0331481	0.866759	0.0664522	1.77416	0.253176	2.44042	0.389537
89.8678	0.695191	0.0324207	0.864852	0.0670397	1.77793	0.233887	2.46299	0.410158
90.3084	0.695083	0.0321829	0.864393	0.0664568	1.82073	0.24801	2.44892	0.40191
90.7489	0.695216	0.0325045	0.863579	0.0664985	1.81387	0.240781	2.47043	0.405093
91.1894	0.693743	0.0326549	0.863386	0.0667439	1.80679	0.252866	2.46724	0.412387
91.63	0.695318	0.0325665	0.86395	0.066546	1.76608	0.233153	2.44878	0.403
92.0705	0.695301	0.0329025	0.865043	0.0661756	1.76144	0.226315	2.43572	0.386244
92.511	0.693092	0.032528	0.866452	0.0659602	1.76162	0.235267	2.41276	0.372724
92.9515	0.69845	0.0327934	0.865363	0.0665864	1.72703	0.223197	2.44796	0.3995
93.3921	0.696459	0.0328427	0.864503	0.0673486	1.78307	0.240137	2.48055	0.419473
93.8326	0.694201	0.0329898	0.865779	0.0667323	1.80491	0.249831	2.45518	0.395525
94.2731	0.694227	0.033034	0.865399	0.0658248	1.79491	0.24504	2.44724	0.392291
94.7137	0.695372	0.0337162	0.865464	0.0661659	1.81141	0.254742	2.44557	0.393286
95.1542	0.694566	0.0337953	0.865134	0.0665671	1.8144	0.252417	2.45529	0.401207
95.5947	0.693484	0.033544	0.863688	0.067483	1.82881	0.259128	2.49858	0.443604
96.0352	0.693394	0.0334156	0.864135	0.0669937	1.81451	0.254601	2.46467	0.418528
96.4758	0.693432	0.0334698	0.864354	0.0664532	1.80619	0.252565	2.43659	0.405527
96.9163	0.692317	0.0337698	0.863646	0.0667902	1.84005	0.264971	2.44886	0.420909
97.3568	0.692804	0.0336185	0.863475	0.066505	1.83353	0.268192	2.45078	0.414929
97.7974	0.692655	0.0338965	0.862761	0.0663552	1.81329	0.252503	2.46132	0.412551
98.2379	0.68981	0.0342391	0.863382	0.0665008	1.8034	0.264251	2.46083	0.409959
98.6784	0.694219	0.0341533	0.863427	0.0663864	1.75224	0.24781	2.45257	0.408048
99.1189	0.693885	0.0332551	0.863279	0.0672561	1.79238	0.2532	2.48006	0.439237
99.5595	0.694878	0.0326596	0.86181	0.0676643	1.76659	0.241837	2.51012	0.456542
100

## Sheet: Figure 7
Rwater		ScatA		ScatB		Combined
FPR	TPR	FPR	TPR	FPR	TPR	FPR	TPR
0	0	0	0	0	0	0	0
0.111111	0	0	0.0555556	0	0.0555556	0	0.0555556
0.111111	0.0555556	0	0.111111	0	0.111111	0	0.111111
0.111111	0.111111	0.111111	0.111111	0	0.166667	0	0.166667
0.222222	0.111111	0.111111	0.166667	0	0.222222	0	0.222222
0.222222	0.166667	0.111111	0.222222	0	0.277778	0	0.277778
0.333333	0.166667	0.111111	0.277778	0	0.333333	0	0.333333
0.333333	0.222222	0.111111	0.333333	0	0.388889	0	0.388889
0.333333	0.277778	0.111111	0.388889	0.111111	0.388889	0	0.444444
0.444444	0.277778	0.222222	0.388889	0.111111	0.444444	0	0.5
0.444444	0.333333	0.222222	0.444444	0.222222	0.444444	0	0.555556
0.444444	0.388889	0.222222	0.5	0.222222	0.5	0	0.611111
0.444444	0.444444	0.222222	0.555556	0.222222	0.555556	0.111111	0.611111
0.444444	0.5	0.333333	0.555556	0.222222	0.611111	0.222222	0.611111
0.444444	0.555556	0.333333	0.611111	0.222222	0.666667	0.222222	0.666667
0.444444	0.611111	0.333333	0.666667	0.333333	0.666667	0.222222	0.722222
0.444444	0.666667	0.333333	0.722222	0.333333	0.722222	0.222222	0.777778
0.444444	0.722222	0.333333	0.777778	0.444444	0.722222	0.222222	0.833333
0.444444	0.777778	0.444444	0.777778	0.555556	0.722222	0.222222	0.888889
0.444444	0.833333	0.444444	0.833333	0.666667	0.722222	0.333333	0.888889
0.555556	0.833333	0.444444	0.888889	0.777778	0.722222	0.444444	0.888889
0.555556	0.888889	0.555556	0.888889	0.777778	0.777778	0.555556	0.888889
0.555556	0.944444	0.555556	0.944444	0.777778	0.833333	0.555556	0.944444
0.555556	1	0.555556	1	0.777778	0.888889	0.555556	1
0.666667	1	0.666667	1	0.777778	0.944444	0.666667	1
0.777778	1	0.777778	1	0.888889	0.944444	0.777778	1
0.888889	1	0.888889	1	0.888889	1	0.888889	1
1	1	1	1	1	1	1	1

## Sheet: Figure 8
BV(%)		SBP (mmHg)
Adverse (N=13)	Non Adverse (N=6)	Adverse (N=18)	Non Adverse (N=8)
-12.6	-10.4	-36	0
-10	-2.9	27	7
-7.7	-9.6	7	3
-8.3	-6.6	-4	-6
-16.8	-11.5	-19	13
-12	-10.9	-36	13
-15.2		-47	-8
-7.6		-35	18
-10.3		-12
-3.9		-25
-4.6		-13
-19.9		-5
-4.9		3
		3
		-47
		-16
		3
		22
